# Supplementary material for: The Influence of Lipopolysaccharide O‐Antigen Chain Length on Biofilm Formation Capacity and Outer Membrane Proteome Shape of Salmonella Enteritidis
Source: Environ Microbiol Rep. 2025 Nov 20;17(6):e70211. doi: 10.1111/1758-2229.70211 (PMC12631911; doi:10.1111/1758-2229.70211)
Supplement: Supplementary file 2 — Table S1: List of proteins identified with a high FDR protein confidence level. [file EMI4-17-e70211-s002.xlsx]

## Sheet: Proteins
Accession	Description	Coverage [%]	# Peptides	# Unique Peptides	# AAs	MW [kDa]	calc. pI	Score Sequest HT: Sequest HT	Gene Symbol	Gene ID	Abundance Ratio: (F) / (WT)	Abundance Ratio: (FW) / (WT)	Abundance Ratio: (W) / (WT)	Abundance Ratio: (Y) / (WT)
P16326	Flagellar hook-associated protein 3 OS=Salmonella typhimurium (strain LT2 / SGSC1412 / ATCC 700720) OX=99287 GN=flgL PE=1 SV=1	18	5	5	317	34.2	4.98	160.86	flgL	P16326; stm:STM1184	1.105	1.264	0.912	1.1
P26467	Maltose/maltodextrin transport system permease protein MalF OS=Salmonella typhimurium (strain LT2 / SGSC1412 / ATCC 700720) OX=99287 GN=malF PE=3 SV=2	1	1	1	514	56.9	8.35	14.03	malF	P26467; stm:STM4228	1.056	0.953	0.969	0.98
O52324	Undecaprenyl-phosphate 4-deoxy-4-formamido-L-arabinose transferase OS=Salmonella typhimurium (strain LT2 / SGSC1412 / ATCC 700720) OX=99287 GN=arnC PE=2 SV=1	32	11	11	327	36.5	6.65	196.71	arnC	O52324; Q8ZNF2; stm:STM2298	1.041	1.048	0.965	1.108
P0A197	Probable protein kinase UbiB OS=Salmonella typhimurium (strain LT2 / SGSC1412 / ATCC 700720) OX=99287 GN=ubiB PE=3 SV=1	12	6	6	546	63.2	8.87	89.66	ubiB	P0A197; Q9L6M4; stm:STM3972	1.064	1.064	0.988	1.138
Q7CPL7	50S ribosomal protein L17 OS=Salmonella typhimurium (strain LT2 / SGSC1412 / ATCC 700720) OX=99287 GN=rplQ PE=3 SV=1	33	7	7	127	14.4	11.05	180.97	rplQ	Q7CPL7; stm:STM3414	0.995	0.984	0.98	0.833
Q60010	NADH-quinone oxidoreductase subunit H OS=Salmonella typhimurium (strain LT2 / SGSC1412 / ATCC 700720) OX=99287 GN=nuoH PE=3 SV=2	6	2	2	325	36.3	7.46	54.56	nuoH	Q60010; stm:STM2322	1.019	0.917	0.841	0.884
Q8ZLM1	30S ribosomal protein S13 OS=Salmonella typhimurium (strain LT2 / SGSC1412 / ATCC 700720) OX=99287 GN=rpsM PE=3 SV=3	54	6	6	118	13.2	10.78	341.14	rpsM	Q8ZLM1; stm:STM3418	0.993	0.966	0.916	0.907
P0A7V6	30S ribosomal protein S3 OS=Salmonella typhimurium (strain LT2 / SGSC1412 / ATCC 700720) OX=99287 GN=rpsC PE=3 SV=2	46	9	9	233	26	10.27	739.71	rpsC	P02352; P0A7V6; stm:STM3434	1.093	1.201	1.028	0.992
P08005	Oligopeptide transport system permease protein OppB OS=Salmonella typhimurium (strain LT2 / SGSC1412 / ATCC 700720) OX=99287 GN=oppB PE=1 SV=1	4	1	1	306	33.4	9.8	3.04	oppB	P08005; stm:STM1745	1.029	1.022	0.851	0.905
P0A2P8	Catabolite repressor/activator OS=Salmonella typhimurium (strain LT2 / SGSC1412 / ATCC 700720) OX=99287 GN=cra PE=3 SV=1	4	1	1	334	38	6.96	0	cra	P0A2P8; P21930; stm:STM0118	0.862	1.094	0.903	0.989
P15928	Flagellar M-ring protein OS=Salmonella typhimurium (strain LT2 / SGSC1412 / ATCC 700720) OX=99287 GN=fliF PE=1 SV=2	18	9	9	560	61.2	6.77	151.08	fliF	P15928; stm:STM1969	1.053	1.054	1.306	1.381
P0CL13	Intracellular growth attenuator protein IgaA OS=Salmonella typhimurium (strain LT2 / SGSC1412 / ATCC 700720) OX=99287 GN=igaA PE=3 SV=1	5	3	3	710	79.3	5.92	40.77	igaA	P0CL13; Q9ACP0; stm:STM3495	1.119	1.21	1.154	1.273
Q9Z4S6	Tetrathionate reductase subunit A OS=Salmonella typhimurium (strain LT2 / SGSC1412 / ATCC 700720) OX=99287 GN=ttrA PE=1 SV=1	2	2	2	1020	110.9	8.29	12.31	ttrA	Q7BK17; Q7CQN1; Q9Z4S6; stm:STM1383	1.078	1.112	0.994	1.05
Q8ZP50	Outer membrane protein W OS=Salmonella typhimurium (strain LT2 / SGSC1412 / ATCC 700720) OX=99287 GN=ompW PE=3 SV=1	5	1	1	212	22.9	6	31.02	ompW	Q8ZP50; stm:STM1732	0.986	1.079	0.824	0.627
Q8ZR01	Endolytic peptidoglycan transglycosylase RlpA OS=Salmonella typhimurium (strain LT2 / SGSC1412 / ATCC 700720) OX=99287 GN=rlpA PE=3 SV=1	9	3	3	381	39.1	7.75	92.71	rlpA	Q8ZR01; stm:STM0638	0.989	1.088	1.078	1.075
Q8ZQE4	Macrolide export ATP-binding/permease protein MacB OS=Salmonella typhimurium (strain LT2 / SGSC1412 / ATCC 700720) OX=99287 GN=macB PE=3 SV=1	3	2	2	648	70.7	7.88	11.45	macB	Q8ZQE4; stm:STM0942	0.969	0.985	0.889	1.016
P66431	30S ribosomal protein S15 OS=Salmonella typhimurium (strain LT2 / SGSC1412 / ATCC 700720) OX=99287 GN=rpsO PE=3 SV=2	22	3	3	89	10.2	10.4	163.94	rpsO	P66431; Q8XFF9; stm:STM3283	1.125	0.933	0.955	0.831
Q7CQ53	NADH-quinone oxidoreductase subunit K OS=Salmonella typhimurium (strain LT2 / SGSC1412 / ATCC 700720) OX=99287 GN=nuoK PE=3 SV=1	13	1	1	100	10.8	8.84	6.15	nuoK	Q7CQ53; stm:STM2319	1.024	1.071	1.015	1.175
Q8ZPP2	Multidrug resistance protein MdtK OS=Salmonella typhimurium (strain LT2 / SGSC1412 / ATCC 700720) OX=99287 GN=mdtK PE=3 SV=1	2	1	1	457	49.5	9.86	16.77	mdtK	Q8ZPP2; stm:STM1425	0.98	0.913	1	0.915
P26419	Flagellar motor switch protein FliN OS=Salmonella typhimurium (strain LT2 / SGSC1412 / ATCC 700720) OX=99287 GN=fliN PE=1 SV=1	35	3	3	137	14.8	4.61	78.69	fliN	P26419; stm:STM1977	1.06	1.095	1.194	1.17
P04285	Oligopeptide transport ATP-binding protein OppD OS=Salmonella typhimurium (strain LT2 / SGSC1412 / ATCC 700720) OX=99287 GN=oppD PE=3 SV=1	8	3	3	335	36.8	6.16	10.77	oppD	P04285; stm:STM1743	1.045	1.047	0.976	1.002
P63798	Cardiolipin synthase A OS=Salmonella typhimurium (strain LT2 / SGSC1412 / ATCC 700720) OX=99287 GN=clsA PE=3 SV=1	7	3	3	486	54.7	8.48	11.49	clsA	P63798; Q8XH03; stm:STM1739	1.124	1.049	0.889	1.17
P0A1J9	Flagellar motor switch protein FliG OS=Salmonella typhimurium (strain LT2 / SGSC1412 / ATCC 700720) OX=99287 GN=fliG PE=1 SV=1	32	7	7	331	36.8	4.83	339.77	fliG	P0A1J9; P15933; stm:STM1970	1.192	1.122	1.386	1.532
P65524	K(+)/H(+) antiporter NhaP2 OS=Salmonella typhimurium (strain LT2 / SGSC1412 / ATCC 700720) OX=99287 GN=nhaP2 PE=3 SV=1	2	1	1	577	62.4	5.22	3.58	nhaP2	P65524; Q8XG61; stm:STM1801	1.074	0.999	1.014	1.156
Q93IN1	Cyclic di-GMP-binding protein OS=Salmonella typhimurium (strain LT2 / SGSC1412 / ATCC 700720) OX=99287 GN=bcsB PE=3 SV=1	5	4	4	766	84.2	6.27	26.35	bcsB	Q93IN1; stm:STM3618	1.003	1.102	1.008	1.054
P26418	Flagellar motor switch protein FliM OS=Salmonella typhimurium (strain LT2 / SGSC1412 / ATCC 700720) OX=99287 GN=fliM PE=1 SV=1	15	4	4	334	37.8	5.71	29.08	fliM	P26418; stm:STM1976	1.227	1.162	1.306	1.352
P62405	50S ribosomal protein L5 OS=Salmonella typhimurium (strain LT2 / SGSC1412 / ATCC 700720) OX=99287 GN=rplE PE=3 SV=2	45	7	7	179	20.3	9.39	202.22	rplE	P37436; P62405; stm:STM3428	0.98	1.042	1.011	1.073
P0A1J1	Flagellar hook protein FlgE OS=Salmonella typhimurium (strain LT2 / SGSC1412 / ATCC 700720) OX=99287 GN=flgE PE=1 SV=2	7	3	3	403	42.2	4.98	33.16	flgE	P0A1J1; P16322; stm:STM1177	1.18	1.185	1.217	1.449
P0A7L6	50S ribosomal protein L20 OS=Salmonella typhimurium (strain LT2 / SGSC1412 / ATCC 700720) OX=99287 GN=rplT PE=3 SV=2	46	8	8	118	13.5	11.47	1459.36	rplT	P02421; P0A7L6; Q47253; stm:STM1336	0.973	0.964	0.931	0.921
Q8ZK35	Ornithine carbamoyltransferase, catabolic OS=Salmonella typhimurium (strain LT2 / SGSC1412 / ATCC 700720) OX=99287 GN=arcB PE=3 SV=1	6	1	1	334	36.8	5.43	2.55	arcB	Q8ZK35; stm:STM4465	1.075	0.735	1.008	1.222
P0A1T6	Uncharacterized lipoprotein YifL OS=Salmonella typhimurium (strain LT2 / SGSC1412 / ATCC 700720) OX=99287 GN=yifL PE=3 SV=1	34	3	3	67	7.2	9.2	219.58	yifL	P0A1T6; Q9L6P7; stm:STM3946	1.062	1.091	1.059	1.084
P66643	30S ribosomal protein S9 OS=Salmonella typhimurium (strain LT2 / SGSC1412 / ATCC 700720) OX=99287 GN=rpsI PE=1 SV=2	55	10	10	130	14.8	10.95	304.18	rpsI	P66643; Q8XFX5; stm:STM3344	0.889	0.822	0.829	0.633
P66409	30S ribosomal protein S14 OS=Salmonella typhimurium (strain LT2 / SGSC1412 / ATCC 700720) OX=99287 GN=rpsN PE=3 SV=2	32	3	3	101	11.6	11.17	17.99	rpsN	P66409; Q8XEW0; stm:STM3427	1.11	1.341	0.91	1.235
P40730	Uncharacterized protein YjbB OS=Salmonella typhimurium (strain LT2 / SGSC1412 / ATCC 700720) OX=99287 GN=yjbB PE=4 SV=2	5	2	2	543	59.4	8.09	22.14	yjbB	P40730; stm:STM4189	0.987	0.912	0.912	0.827
Q8ZR95	Copper-exporting P-type ATPase OS=Salmonella typhimurium (strain LT2 / SGSC1412 / ATCC 700720) OX=99287 GN=copA PE=1 SV=3	11	6	6	833	87.9	5.76	39.3	copA	Q8ZR95; stm:STM0498	1.053	1.024	1.011	1.057
Q8ZQU2	Succinate dehydrogenase iron-sulfur subunit OS=Salmonella typhimurium (strain LT2 / SGSC1412 / ATCC 700720) OX=99287 GN=sdhB PE=3 SV=2	21	5	5	238	26.7	7.14	130.57	sdhB	Q8ZQU2; stm:STM0735	1.15	1.156	0.934	1.159
Q7CPP7	50S ribosomal protein L21 OS=Salmonella typhimurium (strain LT2 / SGSC1412 / ATCC 700720) OX=99287 GN=rplU PE=3 SV=1	18	2	2	103	11.6	9.85	8.1	rplU	Q7CPP7; stm:STM3304	0.945	1.232	0.998	1.061
P63993	Disulfide bond formation protein B OS=Salmonella typhimurium (strain LT2 / SGSC1412 / ATCC 700720) OX=99287 GN=dsbB PE=3 SV=1	9	2	2	176	20	9.11	65.61	dsbB	P63993; Q8XG65; stm:STM1807	1.077	1.055	0.892	0.991
Q8ZRU3	UDP-N-acetylglucosamine--N-acetylmuramyl-(pentapeptide) pyrophosphoryl-undecaprenol N-acetylglucosamine transferase OS=Salmonella typhimurium (strain LT2 / SGSC1412 / ATCC 700720) OX=99287 GN=murG PE=3 SV=3	34	10	10	355	37.8	9.7	182.15	murG	Q8ZRU3; stm:STM0128	1.093	1.029	0.948	0.999
P0A2H3	Sec-independent protein translocase protein TatA OS=Salmonella typhimurium (strain LT2 / SGSC1412 / ATCC 700720) OX=99287 GN=tatA PE=3 SV=1	52	5	5	84	8.9	6.74	149.24	tatA	P0A2H3; P57045; stm:STM3973	0.991	1.038	1.018	1.199
Q02755	Methyl-accepting chemotaxis citrate transducer OS=Salmonella typhimurium (strain LT2 / SGSC1412 / ATCC 700720) OX=99287 GN=tcp PE=3 SV=1	39	14	13	547	58.9	4.92	547.29	tcp	Q02755; stm:STM3577	1.052	1.06	1.226	1.225
P50334	Aerobic C4-dicarboxylate transport protein OS=Salmonella typhimurium (strain LT2 / SGSC1412 / ATCC 700720) OX=99287 GN=dctA PE=3 SV=1	3	2	2	428	45.4	8.78	20.16	dctA	P50334; stm:STM3614	1.052	0.99	0.986	1.329
Q7CQ37	Flagellar regulator flk OS=Salmonella typhimurium (strain LT2 / SGSC1412 / ATCC 700720) OX=99287 GN=flk PE=1 SV=1	3	1	1	333	37	8.44	33.91	flk	Q79BI3; Q7CQ37; stm:STM2371	1.033	1.119	1.101	1.268
Q8ZQ26	Glucans biosynthesis glucosyltransferase H OS=Salmonella typhimurium (strain LT2 / SGSC1412 / ATCC 700720) OX=99287 GN=mdoH PE=3 SV=1	25	19	19	847	97	8.95	392.06	mdoH	Q8ZQ26; stm:STM1151	1.021	1.004	1.003	1.103
P16328	Flagellar hook-associated protein 2 OS=Salmonella typhimurium (strain LT2 / SGSC1412 / ATCC 700720) OX=99287 GN=fliD PE=1 SV=2	5	2	2	467	49.8	5.43	5.24	fliD	P16328; stm:STM1960	1.078	1.054	0.969	1.046
P26471	O-antigen ligase OS=Salmonella typhimurium (strain LT2 / SGSC1412 / ATCC 700720) OX=99287 GN=rfaL PE=3 SV=1	5	2	2	404	46	9.35	42.52	rfaL	P26471; stm:STM3713	1.055	0.96	0.868	1.05
Q8ZLT3	Polyribonucleotide nucleotidyltransferase OS=Salmonella typhimurium (strain LT2 / SGSC1412 / ATCC 700720) OX=99287 GN=pnp PE=1 SV=1	7	3	3	711	77	5.16	15.33	pnp	Q8ZLT3; Q93MR3; stm:STM3282	1.395	1.077	0.761	1.214
P41786	Lipoprotein PrgK OS=Salmonella typhimurium (strain LT2 / SGSC1412 / ATCC 700720) OX=99287 GN=prgK PE=1 SV=1	46	9	9	252	28.2	8.47	372	prgK	P41786; stm:STM2871	1.038	1.004	0.931	0.982
P0A2D3	Protein translocase subunit SecE OS=Salmonella typhimurium (strain LT2 / SGSC1412 / ATCC 700720) OX=99287 GN=secE PE=3 SV=1	10	2	2	127	13.7	10.55	55.82	secE	P0A2D3; Q9L9K1; stm:STM4147	1.085	1.106	1.037	1.149
Q7CPE3	ATP synthase subunit a OS=Salmonella typhimurium (strain LT2 / SGSC1412 / ATCC 700720) OX=99287 GN=atpB PE=3 SV=1	8	3	3	271	30.4	6.96	105.33	atpB	Q7CPE3; stm:STM3871	0.988	1.026	0.966	0.99
Q8XFK6	Thiol:disulfide interchange protein DsbE OS=Salmonella typhimurium (strain LT2 / SGSC1412 / ATCC 700720) OX=99287 GN=dsbE1 PE=3 SV=1	15	2	2	185	20.7	6.57	5.22	dsbE1; dsbE2	Q8XFK6; stm:STM2248; stm:STM3813	1.167	1.024	0.878	1.123
P65882	Adenylosuccinate synthetase OS=Salmonella typhimurium (strain LT2 / SGSC1412 / ATCC 700720) OX=99287 GN=purA PE=3 SV=2	2	1	1	432	47.3	5.49	28.98	purA	P65882; Q8XGP1; stm:STM4366	0.952	1.079	0.943	1.082
P0CL43	SPI-1 type 3 secretion system pilotin OS=Salmonella typhimurium (strain LT2 / SGSC1412 / ATCC 700720) OX=99287 GN=invH PE=1 SV=1	15	2	2	147	16.4	7.8	47.95	invH	P0CL43; P37423; stm:STM2900	1.069	1.026	0.953	1.003
Q8ZNM4	tRNA-dihydrouridine(16) synthase OS=Salmonella typhimurium (strain LT2 / SGSC1412 / ATCC 700720) OX=99287 GN=dusC PE=3 SV=1	2	1	1	312	34.5	8.44	66.61	dusC	Q8ZNM4; stm:STM2174	1.23	1.269	1.482	1.381
P0A2A3	50S ribosomal protein L1 OS=Salmonella typhimurium (strain LT2 / SGSC1412 / ATCC 700720) OX=99287 GN=rplA PE=3 SV=1	6	2	2	234	24.7	9.64	3.73	rplA	P0A2A3; Q9L9J9; stm:STM4150	1.018	1.04	1.063	1.033
P0A1J5	Flagellar hook-associated protein 1 OS=Salmonella typhimurium (strain LT2 / SGSC1412 / ATCC 700720) OX=99287 GN=flgK PE=1 SV=2	15	9	9	553	59.1	5.01	231.97	flgK	P0A1J5; P15932; stm:STM1183	0.989	1.075	0.954	1.073
P19566	Maltose/maltodextrin import ATP-binding protein MalK OS=Salmonella typhimurium (strain LT2 / SGSC1412 / ATCC 700720) OX=99287 GN=malK PE=1 SV=3	11	3	3	369	40.8	6.92	28.64	malK	O06952; P19566; stm:STM4230	1.038	0.755	0.817	0.698
P0A2H5	Probable Sec-independent protein translocase protein TatE OS=Salmonella typhimurium (strain LT2 / SGSC1412 / ATCC 700720) OX=99287 GN=tatE PE=3 SV=1	16	1	1	67	7.1	9.09	41.92	tatE	P0A2H5; P57050; stm:STM0632	1.104	1.021	0.969	1.028
Q7CQE4	Endo-type membrane-bound lytic murein transglycosylase A OS=Salmonella typhimurium (strain LT2 / SGSC1412 / ATCC 700720) OX=99287 GN=emtA PE=3 SV=1	14	1	1	203	22.4	8.92	13.58	emtA	Q7CQE4; stm:STM1799	1.207	1.106	0.926	1.151
Q8ZRN1	D-methionine-binding lipoprotein MetQ OS=Salmonella typhimurium (strain LT2 / SGSC1412 / ATCC 700720) OX=99287 GN=metQ PE=3 SV=1	73	17	17	271	29.4	5.58	830.52	metQ	Q8ZRN1; stm:STM0245	1.131	1.099	1.332	1.378
Q7CPH8	Protein-export protein SecB OS=Salmonella typhimurium (strain LT2 / SGSC1412 / ATCC 700720) OX=99287 GN=secB PE=3 SV=1	13	1	1	155	17.2	4.37	23.73	secB	Q7CPH8; stm:STM3701	1.115	0.806	0.961	1.086
P0A295	Transcription termination factor Rho OS=Salmonella typhimurium (strain LT2 / SGSC1412 / ATCC 700720) OX=99287 GN=rho PE=3 SV=1	3	1	1	419	47	7.25	12.22	rho	P0A295; P26980; Q93V24; stm:STM3917	1.011	0.963	0.847	1.033
P0A299	50S ribosomal protein L7/L12 OS=Salmonella typhimurium (strain LT2 / SGSC1412 / ATCC 700720) OX=99287 GN=rplL PE=3 SV=2	36	3	3	121	12.3	4.65	34.56	rplL	P0A299; P18081; stm:STM4152	2.62	1.978	1.537	4.289
D0ZV21	Cell invasion protein SipC OS=Salmonella typhimurium (strain 14028s / SGSC 2262) OX=588858 GN=sipC PE=3 SV=1	66	23	23	409	43	8.87	1226.2	sctB1	D0ZV21; seo:STM14_3483	0.99	1.122	0.807	0.918
P52616	Phase 2 flagellin OS=Salmonella typhimurium (strain LT2 / SGSC1412 / ATCC 700720) OX=99287 GN=fljB PE=1 SV=2	11	5	5	506	52.5	4.94	1913.15	fljB	P52616; P97159; stm:STM2771	1.157	1.085	1.675	1.295
P61482	Lipoprotein-releasing system ATP-binding protein LolD OS=Salmonella typhimurium (strain LT2 / SGSC1412 / ATCC 700720) OX=99287 GN=lolD PE=3 SV=1	6	1	1	233	25.5	6.96	11.65	lolD	P61482; Q8XGH3; stm:STM1218	1.031	0.99	0.863	1.093
Q8ZQR6	Molybdenum import ATP-binding protein ModC OS=Salmonella typhimurium (strain LT2 / SGSC1412 / ATCC 700720) OX=99287 GN=modC PE=3 SV=1	6	1	1	352	39	8.94	48.78	modC	Q8ZQR6; stm:STM0783	1.087	1.129	1.09	1.232
Q8ZRN0	D-methionine transport system permease protein MetI OS=Salmonella typhimurium (strain LT2 / SGSC1412 / ATCC 700720) OX=99287 GN=metI PE=3 SV=1	13	2	2	217	23.2	9.82	144.57	metI	Q8ZRN0; stm:STM0246	1.069	1.028	1.029	1.131
P67638	Fumarate reductase subunit C OS=Salmonella typhimurium (strain LT2 / SGSC1412 / ATCC 700720) OX=99287 GN=frdC PE=3 SV=1	20	4	4	131	15	9.88	253.53	frdC	P67638; Q8XGA6; stm:STM4341	0.968	0.926	0.941	0.958
P60066	Arginine/agmatine antiporter OS=Salmonella typhimurium (strain LT2 / SGSC1412 / ATCC 700720) OX=99287 GN=adiC PE=1 SV=1	3	1	1	445	46.9	8.91	11.68	adiC	P60066; Q8XFJ0; stm:STM4294	1.158	0.986	0.928	1.043
Q8ZK81	30S ribosomal protein S18 OS=Salmonella typhimurium (strain LT2 / SGSC1412 / ATCC 700720) OX=99287 GN=rpsR PE=1 SV=3	35	4	4	75	9.1	10.77	121.8	rpsR	Q8ZK81; stm:STM4393	0.867	0.789	0.954	0.791
P0A2B1	30S ribosomal protein S20 OS=Salmonella typhimurium (strain LT2 / SGSC1412 / ATCC 700720) OX=99287 GN=rpsT PE=3 SV=2	41	4	4	87	9.6	11.18	156.12	rpsT	P0A2B1; P41787; stm:STM0043	1.012	0.986	1.032	0.871
P37426	Ribonucleoside-diphosphate reductase 1 subunit alpha OS=Salmonella typhimurium (strain LT2 / SGSC1412 / ATCC 700720) OX=99287 GN=nrdA PE=3 SV=1	4	2	2	761	85.7	6.43	58.13	nrdA	P37426; stm:STM2277	1.203	1.143	1.046	1.31
Q9L7S0	3-sulfolactaldehyde reductase OS=Salmonella typhimurium (strain LT2 / SGSC1412 / ATCC 700720) OX=99287 GN=yihU PE=3 SV=1	3	1	1	298	31.3	5.85	16.79	yihU	Q9L7S0; stm:STM4023	0.97	0.958	0.886	0.981
P30752	Outer-membrane lipoprotein LolB OS=Salmonella typhimurium (strain LT2 / SGSC1412 / ATCC 700720) OX=99287 GN=lolB PE=3 SV=2	44	8	8	207	23.7	8.53	218.45	lolB	P30752; stm:STM1778	1.059	1.091	0.907	1.142
D0ZV90	Virulence transcriptional regulatory protein PhoP OS=Salmonella typhimurium (strain 14028s / SGSC 2262) OX=588858 GN=phoP PE=1 SV=1	6	1	1	224	25.6	5.49	21.39	phoP	D0ZV90; seo:STM14_1409	1.035	1.239	1.117	1.543
O68883	Citrate synthase OS=Salmonella typhimurium (strain LT2 / SGSC1412 / ATCC 700720) OX=99287 GN=gltA PE=3 SV=1	7	2	2	427	48.1	6.73	23.72	gltA	O68883; stm:STM0730	1.106	1.032	0.976	1.543
P0A2R4	DNA-directed RNA polymerase subunit beta' OS=Salmonella typhimurium (strain LT2 / SGSC1412 / ATCC 700720) OX=99287 GN=rpoC PE=1 SV=1	12	18	18	1407	155.1	6.84	724.01	rpoC	P0A2R4; Q9L9J7; stm:STM4154	1.048	1.067	0.996	0.968
P40822	Uncharacterized lipoprotein YceB OS=Salmonella typhimurium (strain LT2 / SGSC1412 / ATCC 700720) OX=99287 GN=yceB PE=3 SV=2	12	3	3	186	20.6	8.85	8.16	yceB	P40822; stm:STM1164	1.089	0.987	1.024	1.212
P0A1I3	Invasion protein InvA OS=Salmonella typhimurium (strain LT2 / SGSC1412 / ATCC 700720) OX=99287 GN=invA PE=1 SV=1	13	9	9	685	76	5.76	218.06	invA	P0A1I3; P35657; Q57033; Q57173; Q57186; Q57531; stm:STM2896	1.035	0.97	0.884	0.911
P0A263	Outer membrane porin C OS=Salmonella typhimurium (strain LT2 / SGSC1412 / ATCC 700720) OX=99287 GN=ompC PE=3 SV=1	30	8	8	378	41.2	4.89	263.91	ompC	O52503; P09878; P0A263; stm:STM2267	1.014	0.916	0.937	0.833
P0A257	1-acyl-sn-glycerol-3-phosphate acyltransferase OS=Salmonella typhimurium (strain LT2 / SGSC1412 / ATCC 700720) OX=99287 GN=plsC PE=3 SV=1	13	4	4	245	27.3	9.61	59.24	plsC	P0A257; P26974; stm:STM3173	1.037	0.986	0.977	1.007
P37439	PTS system glucose-specific EIICB component OS=Salmonella typhimurium (strain LT2 / SGSC1412 / ATCC 700720) OX=99287 GN=ptsG PE=1 SV=2	20	9	9	477	50.5	8.46	312.62	ptsG	P37439; stm:STM1203	1.058	1.087	1.02	1.101
P41784	Protein PrgI OS=Salmonella typhimurium (strain LT2 / SGSC1412 / ATCC 700720) OX=99287 GN=prgI PE=1 SV=1	33	2	2	80	8.9	5.01	13.74	sctF1	P41784; stm:STM2873	1.081	0.96	0.777	0.97
P06173	DNA-directed RNA polymerase subunit beta OS=Salmonella typhimurium (strain LT2 / SGSC1412 / ATCC 700720) OX=99287 GN=rpoB PE=3 SV=2	2	2	2	1342	150.5	5.26	21.99	rpoB	P06173; Q9L9J8; stm:STM4153	1.011	1.056	1.06	1.115
Q8ZLB6	Cellulose biosynthesis protein BcsQ OS=Salmonella typhimurium (strain LT2 / SGSC1412 / ATCC 700720) OX=99287 GN=bcsQ PE=3 SV=1	8	1	1	250	27.4	5.57	3.88	bcsQ	Q8ZLB6; Q93IN3; stm:STM3620	0.984	0.808	0.956	0.85
Q04866	Chain length determinant protein OS=Salmonella typhimurium (strain LT2 / SGSC1412 / ATCC 700720) OX=99287 GN=wzzB PE=1 SV=1	38	13	13	327	36.2	5.63	281.31	wzzB	Q04866; stm:STM2079	1.011	0.536	0.465	1.042
Q56073	Chaperone protein DnaK OS=Salmonella typhimurium (strain LT2 / SGSC1412 / ATCC 700720) OX=99287 GN=dnaK PE=3 SV=2	11	6	6	638	69.2	4.97	21.16	dnaK	Q56073; stm:STM0012	1.347	1.249	1.185	1.624
P0AA13	50S ribosomal protein L13 OS=Salmonella typhimurium (strain LT2 / SGSC1412 / ATCC 700720) OX=99287 GN=rplM PE=3 SV=1	17	3	3	142	16	9.91	28.65	rplM	P02410; P0AA13; stm:STM3345	1.021	1.091	1.002	1.044
P69066	Chaperone protein SicA OS=Salmonella typhimurium (strain LT2 / SGSC1412 / ATCC 700720) OX=99287 GN=sicA PE=1 SV=1	10	1	1	165	19.2	4.88	5.61	sicA	P40703; P69066; Q57260; stm:STM2886	1.332	1.441	0.904	0.999
P26403	O antigen biosynthesis rhamnosyltransferase RfbN OS=Salmonella typhimurium (strain LT2 / SGSC1412 / ATCC 700720) OX=99287 GN=rfbN PE=3 SV=1	22	6	6	314	35.5	8.82	112.5	rfbN	P26403; stm:STM2085	1.052	1.007	0.952	1.121
P41780	FAD:protein FMN transferase OS=Salmonella typhimurium (strain LT2 / SGSC1412 / ATCC 700720) OX=99287 GN=apbE PE=1 SV=2	12	4	4	350	38.1	6.37	41.64	apbE	O06948; P41780; stm:STM2266	1.108	1.062	0.976	1.229
P61179	50S ribosomal protein L22 OS=Salmonella typhimurium (strain LT2 / SGSC1412 / ATCC 700720) OX=99287 GN=rplV PE=3 SV=1	63	7	7	110	12.2	10.23	259.97	rplV	P02423; P61179; stm:STM3435	0.83	0.667	0.953	0.543
P55892	Motility protein B OS=Salmonella typhimurium (strain LT2 / SGSC1412 / ATCC 700720) OX=99287 GN=motB PE=1 SV=1	13	4	4	309	34.1	9.2	22.88	motB	P55892; Q9RM65; stm:STM1922	1.117	1.028	0.968	0.989
P17328	Glycine betaine/proline betaine transport system ATP-binding protein ProV OS=Salmonella typhimurium (strain LT2 / SGSC1412 / ATCC 700720) OX=99287 GN=proV PE=2 SV=2	14	3	3	400	44.1	5.8	11.69	proV	P17328; stm:STM2809	1.105	1.094	1.011	1.137
O52623	Guanine nucleotide exchange factor SopE OS=Salmonella typhimurium OX=90371 GN=sopE PE=1 SV=3	15	5	5	240	26.6	9.41	117.52	sopE	O52623	1.035	1.109	0.843	0.789
P36557	Sensor protein BasS OS=Salmonella typhimurium (strain LT2 / SGSC1412 / ATCC 700720) OX=99287 GN=basS PE=1 SV=1	33	8	8	356	40.2	6.61	148.2	basS	P36557; stm:STM4291	1.088	1.017	1.055	1.114
P0A2A9	30S ribosomal protein S16 OS=Salmonella typhimurium (strain LT2 / SGSC1412 / ATCC 700720) OX=99287 GN=rpsP PE=3 SV=1	27	3	3	82	9.2	10.61	84.87	rpsP	P0A2A9; P36242; stm:STM2676	1.005	0.92	0.919	0.812
P65977	Protein RecA OS=Salmonella typhimurium (strain LT2 / SGSC1412 / ATCC 700720) OX=99287 GN=recA PE=1 SV=2	26	5	5	353	37.9	5.17	89.06	recA	P65977; Q8XET0; stm:STM2829	1.084	1.047	1.039	1.291
P0A7Q3	50S ribosomal protein L35 OS=Salmonella typhimurium (strain LT2 / SGSC1412 / ATCC 700720) OX=99287 GN=rpmI PE=3 SV=2	20	1	1	65	7.3	11.78	32.81	rpmI	P07085; P0A7Q3; P78275; stm:STM1335	1.008	1.094	0.969	1.123
P41783	Protein PrgH OS=Salmonella typhimurium (strain LT2 / SGSC1412 / ATCC 700720) OX=99287 GN=prgH PE=1 SV=1	32	11	11	392	44.4	6	235.5	prgH	P41783; stm:STM2874	1.043	0.996	0.946	1.029
Q8ZRW0	LPS-assembly protein LptD OS=Salmonella typhimurium (strain LT2 / SGSC1412 / ATCC 700720) OX=99287 GN=lptD PE=1 SV=1	16	12	12	786	89.8	5.44	381.31	lptD	Q8ZRW0; stm:STM0093	1.031	0.981	0.948	0.973
Q7CQJ7	UPF0482 protein YnfB OS=Salmonella typhimurium (strain LT2 / SGSC1412 / ATCC 700720) OX=99287 GN=ynfB PE=3 SV=1	50	5	5	113	12.8	7.84	189.6	ynfB	Q7CQJ7; stm:STM1503	1.051	1.137	1.02	1.072
P10502	Sodium/proline symporter OS=Salmonella typhimurium (strain LT2 / SGSC1412 / ATCC 700720) OX=99287 GN=putP PE=3 SV=3	6	3	3	502	54.3	8.31	61.12	putP	P10502; stm:STM1125	1.007	0.932	0.854	0.988
P35672	SPI-1 type 3 secretion system secretin OS=Salmonella typhimurium (strain LT2 / SGSC1412 / ATCC 700720) OX=99287 GN=sctC1 PE=1 SV=3	10	7	7	562	61.7	8.54	284.29	sctC1	P35672; stm:STM2898	0.984	0.862	0.933	0.856
P63359	ATP-dependent lipid A-core flippase OS=Salmonella typhimurium (strain LT2 / SGSC1412 / ATCC 700720) OX=99287 GN=msbA PE=1 SV=1	33	15	15	582	64.3	8.31	568.44	msbA	P63359; Q8XFG5; stm:STM0984	1.054	1.049	1.045	1.13
P0A2N6	Cell division protein ZipA OS=Salmonella typhimurium (strain LT2 / SGSC1412 / ATCC 700720) OX=99287 GN=zipA PE=3 SV=1	12	3	3	328	36.3	5.49	89.88	zipA	P0A2N6; P55894; stm:STM2428	1.131	0.997	0.771	0.96
P0A2B3	30S ribosomal protein S7 OS=Salmonella typhimurium (strain LT2 / SGSC1412 / ATCC 700720) OX=99287 GN=rpsG PE=1 SV=2	37	5	5	156	17.6	10.3	96.19	rpsG	P0A2B3; P26230; stm:STM3447	1.041	0.984	0.922	1.093
P0A1D3	60 kDa chaperonin OS=Salmonella typhimurium (strain LT2 / SGSC1412 / ATCC 700720) OX=99287 GN=groL PE=3 SV=2	59	22	22	548	57.3	4.94	300.61	groEL	P0A1D3; P48217; stm:STM4330	1.22	1.081	0.799	1.336
Q7CPL6	50S ribosomal protein L18 OS=Salmonella typhimurium (strain LT2 / SGSC1412 / ATCC 700720) OX=99287 GN=rplR PE=3 SV=1	24	4	4	117	12.8	10.46	72.07	rplR	Q7CPL6; stm:STM3424	0.941	0.87	0.921	0.673
Q8ZMA4	Bifunctional protein Aas OS=Salmonella typhimurium (strain LT2 / SGSC1412 / ATCC 700720) OX=99287 GN=aas PE=3 SV=1	6	4	4	719	80.5	9.52	56.94	aas	Q8ZMA4; stm:STM3010	1.053	1.04	0.997	1.089
P0A1W2	Signal peptidase I OS=Salmonella typhimurium (strain LT2 / SGSC1412 / ATCC 700720) OX=99287 GN=lepB PE=3 SV=1	14	5	5	324	35.8	6.38	80.53	lepB	P0A1W2; P23697; stm:STM2582	1.058	0.981	0.956	1.024
P0A2E3	RNA polymerase sigma factor RpoD OS=Salmonella typhimurium (strain LT2 / SGSC1412 / ATCC 700720) OX=99287 GN=rpoD PE=3 SV=1	2	2	2	615	70.5	4.79	57.33	rpoD	P07336; P0A2E3; Q8Z3M4; stm:STM3211	1.075	1.079	0.852	1.118
P02941	Methyl-accepting chemotaxis protein II OS=Salmonella typhimurium (strain LT2 / SGSC1412 / ATCC 700720) OX=99287 GN=tar PE=1 SV=3	58	24	23	553	59.6	5.19	1219.31	tar	P02941; stm:STM1919	1.05	1.053	1.103	1.174
Q8ZQ08	Penicillin-binding protein activator LpoB OS=Salmonella typhimurium (strain LT2 / SGSC1412 / ATCC 700720) OX=99287 GN=lpoB PE=1 SV=1	13	2	2	212	22.5	8.7	34.23	lpoB	Q8ZQ08; stm:STM1207	1.15	1.152	1.031	1.248
Q7CQ41	Acetyl-coenzyme A carboxylase carboxyl transferase subunit beta OS=Salmonella typhimurium (strain LT2 / SGSC1412 / ATCC 700720) OX=99287 GN=accD PE=3 SV=1	13	4	4	304	33.2	7.69	39.25	accD	Q7CQ41; stm:STM2366	1.059	1.005	0.995	1.219
Q7CQ49	NADH-quinone oxidoreductase subunit A OS=Salmonella typhimurium (strain LT2 / SGSC1412 / ATCC 700720) OX=99287 GN=nuoA PE=3 SV=1	24	3	3	147	16.5	9.83	134.33	nuoA	Q7CQ49; stm:STM2328	1	1.024	0.986	1.045
P57048	Sec-independent protein translocase protein TatB OS=Salmonella typhimurium (strain LT2 / SGSC1412 / ATCC 700720) OX=99287 GN=tatB PE=3 SV=2	23	4	4	182	19.6	4.94	175.86	tatB	P57048; stm:STM3974	1.002	1.047	0.982	1.207
P60659	Biosynthetic arginine decarboxylase OS=Salmonella typhimurium (strain LT2 / SGSC1412 / ATCC 700720) OX=99287 GN=speA PE=3 SV=1	2	2	2	658	73.8	5	25.84	speA	P60659; Q8XFQ5; stm:STM3086	1.103	0.999	0.954	1.176
Q8ZN53	Cytoskeleton protein RodZ OS=Salmonella typhimurium (strain LT2 / SGSC1412 / ATCC 700720) OX=99287 GN=rodZ PE=3 SV=1	12	2	2	334	35.6	6.38	5.07	rodZ	Q8ZN53; stm:STM2524	1.154	1.725	1.331	1.56
Q8ZKW8	ATP synthase gamma chain OS=Salmonella typhimurium (strain LT2 / SGSC1412 / ATCC 700720) OX=99287 GN=atpG PE=2 SV=1	18	5	5	287	31.5	8.92	57.74	atpG	Q8ZKW8; Q9RFL4; stm:STM3866	1.274	1.192	0.846	1.374
P0A1C3	Acetyl-coenzyme A carboxylase carboxyl transferase subunit alpha OS=Salmonella typhimurium (strain LT2 / SGSC1412 / ATCC 700720) OX=99287 GN=accA PE=1 SV=2	15	4	4	319	35.3	5.52	55.25	accA	P0A1C3; P40674; stm:STM0232	1.176	1.098	1.076	1.082
Q8ZR06	Lipid A palmitoyltransferase PagP OS=Salmonella typhimurium (strain LT2 / SGSC1412 / ATCC 700720) OX=99287 GN=pagP PE=1 SV=1	14	3	3	190	22.2	7.49	27.1	pagP	Q8ZR06; Q9ZHL7; stm:STM0628	1.058	0.955	0.799	0.862
Q8ZRM9	Methionine import ATP-binding protein MetN 1 OS=Salmonella typhimurium (strain LT2 / SGSC1412 / ATCC 700720) OX=99287 GN=metN1 PE=3 SV=1	2	1	1	343	37.6	6.46	31.9	metN1	Q8ZRM9; stm:STM0247	0.987	0.799	0.844	0.972
Q8ZNE4	NADH-quinone oxidoreductase subunit N OS=Salmonella typhimurium (strain LT2 / SGSC1412 / ATCC 700720) OX=99287 GN=nuoN PE=3 SV=2	4	2	2	485	52	8.1	36.14	nuoN	Q8ZNE4; stm:STM2316	1.06	1.002	0.934	0.992
Q06399	Uncharacterized lipoprotein YedD OS=Salmonella typhimurium (strain LT2 / SGSC1412 / ATCC 700720) OX=99287 GN=yedD PE=3 SV=2	45	5	5	141	15.3	5.31	7.96	yedD	Q06399; stm:STM1964	1.018	1.166	1.03	1.234
P08982	Sensor histidine kinase EnvZ OS=Salmonella typhimurium (strain LT2 / SGSC1412 / ATCC 700720) OX=99287 GN=envZ PE=3 SV=2	11	3	3	450	50.3	7.34	116.13	envZ	P08982; stm:STM3501	0.995	0.956	1.034	1.179
P0A1Y4	NADH-quinone oxidoreductase subunit G OS=Salmonella typhimurium (strain LT2 / SGSC1412 / ATCC 700720) OX=99287 GN=nuoG PE=3 SV=2	3	3	3	908	100	6.18	8.11	nuoG	P0A1Y4; P33900; stm:STM2323	1.182	1.13	1.034	1.325
P66738	Ribosome-recycling factor OS=Salmonella typhimurium (strain LT2 / SGSC1412 / ATCC 700720) OX=99287 GN=frr PE=3 SV=1	4	1	1	185	20.5	8.06	31.92	frr	P66738; Q8XF57; stm:STM0219	0.984	0.951	0.969	1.061
P36640	Magnesium-transporting ATPase, P-type 1 OS=Salmonella typhimurium (strain LT2 / SGSC1412 / ATCC 700720) OX=99287 GN=mgtA PE=1 SV=1	27	18	18	902	99.7	6.62	519.88	mgtA	P36640; stm:STM4456	1.066	1.104	1.128	1.36
P0A261	Nucleoside-specific channel-forming protein Tsx OS=Salmonella typhimurium (strain LT2 / SGSC1412 / ATCC 700720) OX=99287 GN=tsx PE=3 SV=1	50	11	11	287	32.8	5.21	1659.11	tsx	P0A261; P40776; stm:STM0413	0.986	0.93	1.078	0.886
A0A0F6B4W4	Nus factor SuhB OS=Salmonella typhimurium (strain 14028s / SGSC 2262) OX=588858 GN=suhB PE=1 SV=1	4	1	1	267	29.1	7.55	2.22	suhB	A0A0F6B4W4; seo:STM14_3124	1.044	1.121	0.933	0.987
P60726	50S ribosomal protein L4 OS=Salmonella typhimurium (strain LT2 / SGSC1412 / ATCC 700720) OX=99287 GN=rplD PE=1 SV=1	7	2	2	201	22.1	9.73	10.18	rplD	P02388; P60726; stm:STM3439	1.046	1.128	0.988	1.064
P40729	Flagellar biosynthesis protein FlhA OS=Salmonella typhimurium (strain LT2 / SGSC1412 / ATCC 700720) OX=99287 GN=flhA PE=1 SV=1	10	4	4	692	74.8	5.67	84.45	flhA	P40729; stm:STM1913	1.171	1.015	1.319	1.309
O54297	30S ribosomal protein S4 OS=Salmonella typhimurium (strain LT2 / SGSC1412 / ATCC 700720) OX=99287 GN=rpsD PE=1 SV=3	30	7	7	206	23.5	10.02	201.56	rpsD	O54297; stm:STM3416	1.032	1.015	1.039	0.968
Q7CPE2	ATP synthase subunit beta OS=Salmonella typhimurium (strain LT2 / SGSC1412 / ATCC 700720) OX=99287 GN=atpD PE=3 SV=1	51	19	19	460	50.3	5.01	432.82	atpD	Q7CPE2; stm:STM3865	1.218	1.174	0.9	1.336
Q8ZNA7	Fatty acid oxidation complex subunit alpha OS=Salmonella typhimurium (strain LT2 / SGSC1412 / ATCC 700720) OX=99287 GN=fadJ PE=3 SV=1	3	1	1	715	77.2	8.9	18.97	fadJ	Q8ZNA7; stm:STM2388	1.177	1.284	1.31	1.639
Q7CPL4	50S ribosomal protein L16 OS=Salmonella typhimurium (strain LT2 / SGSC1412 / ATCC 700720) OX=99287 GN=rplP PE=3 SV=1	45	5	5	136	15.2	11.22	363.24	rplP	Q7CPL4; stm:STM3433	0.828	0.85	0.939	0.962
Q8ZL46	Nucleoid occlusion factor SlmA OS=Salmonella typhimurium (strain LT2 / SGSC1412 / ATCC 700720) OX=99287 GN=slmA PE=3 SV=1	8	1	1	198	22.9	9.1	2.18	slmA	Q8ZL46; Q93V18; stm:STM3732	1.814	1.318	1.743	1.169
Q8ZP64	UPF0283 membrane protein YcjF OS=Salmonella typhimurium (strain LT2 / SGSC1412 / ATCC 700720) OX=99287 GN=ycjF PE=3 SV=1	10	3	3	353	39.2	9.2	80.07	ycjF	Q8ZP64; stm:STM1684	1.084	1.13	1.029	1.21
P0A1V6	Ribose-phosphate pyrophosphokinase OS=Salmonella typhimurium (strain LT2 / SGSC1412 / ATCC 700720) OX=99287 GN=prs PE=1 SV=2	4	1	1	315	34.2	5.44	6.11	prs	P0A1V6; P15849; stm:STM1780	1.068	0.946	0.937	1.036
Q8ZLX2	Putative membrane-bound redox modulator Alx OS=Salmonella typhimurium (strain LT2 / SGSC1412 / ATCC 700720) OX=99287 GN=alx PE=3 SV=1	6	1	1	322	36.2	9.09	59.84	alx	Q8ZLX2; stm:STM3224	0.964	0.888	0.894	0.94
P17327	Glycine betaine/proline betaine transport system permease protein ProW OS=Salmonella typhimurium (strain LT2 / SGSC1412 / ATCC 700720) OX=99287 GN=proW PE=2 SV=2	7	2	2	354	37.6	9.29	60.13	proW	P17327; stm:STM2810	1.093	1.07	1.18	1.313
P0A1J3	Flagellar basal-body rod protein FlgG OS=Salmonella typhimurium (strain LT2 / SGSC1412 / ATCC 700720) OX=99287 GN=flgG PE=1 SV=1	13	3	3	260	27.8	4.81	85.52	flgG	P0A1J3; P16439; stm:STM1179	1.113	1.207	1.357	1.381
Q8ZL61	L-lactate dehydrogenase OS=Salmonella typhimurium (strain LT2 / SGSC1412 / ATCC 700720) OX=99287 GN=lldD PE=3 SV=1	33	12	12	396	42.7	6.71	449.03	lldD	Q8ZL61; stm:STM3694	1.049	1.099	1.008	1.242
Q8ZRP1	Regulator of sigma E protease OS=Salmonella typhimurium (strain LT2 / SGSC1412 / ATCC 700720) OX=99287 GN=rseP PE=3 SV=1	7	4	4	450	49.2	8.94	70.84	rseP	Q8ZRP1; stm:STM0223	1.061	1.066	0.972	1.019
D0ZXQ1	Outer membrane porin protein OmpD OS=Salmonella typhimurium (strain 14028s / SGSC 2262) OX=588858 GN=ompD PE=1 SV=1	33	11	11	362	39.7	4.87	508.91	ompD	D0ZXQ1; seo:STM14_1898	1.036	0.916	1.023	0.903
Q7CR81	Cell division protein FtsQ OS=Salmonella typhimurium (strain LT2 / SGSC1412 / ATCC 700720) OX=99287 GN=ftsQ PE=3 SV=1	5	2	2	276	31.1	8.1	21.02	ftsQ	Q7CR81; stm:STM0131	1.122	1.146	0.942	1.079
Q9L6L1	Protoporphyrinogen IX dehydrogenase [quinone] OS=Salmonella typhimurium (strain LT2 / SGSC1412 / ATCC 700720) OX=99287 GN=hemG PE=3 SV=1	6	1	1	181	21	9.44	4.54	hemG	Q9L6L1; stm:STM3987	1.052	1.103	1.059	1.162
P40862	Proline/betaine transporter OS=Salmonella typhimurium (strain LT2 / SGSC1412 / ATCC 700720) OX=99287 GN=proP PE=3 SV=2	17	7	7	500	54.8	6.8	76.56	proP	P40862; stm:STM4290	1.044	0.957	1.023	1.13
Q9EYX5	Zinc transport protein ZntB OS=Salmonella typhimurium (strain LT2 / SGSC1412 / ATCC 700720) OX=99287 GN=zntB PE=1 SV=1	3	1	1	327	36.7	5.47	2.83	zntB	Q7CQH1; Q9EYX5; stm:STM1656	0.993	1.119	0.978	1.348
P0CL52	Cell invasion protein SipA OS=Salmonella typhimurium (strain LT2 / SGSC1412 / ATCC 700720) OX=99287 GN=sipA PE=1 SV=1	46	29	29	685	73.9	6.61	683.64	sipA	P0CL52; Q56027; Q56034; Q8ZMH9; stm:STM2882	1.164	1.385	0.71	1.243
P26219	CDP-diacylglycerol pyrophosphatase OS=Salmonella typhimurium (strain LT2 / SGSC1412 / ATCC 700720) OX=99287 GN=cdh PE=3 SV=2	51	10	10	251	28.3	7.25	397.95	cdh	P26219; stm:STM4064	1.071	1.041	0.926	1.047
P0A7Z7	DNA-directed RNA polymerase subunit alpha OS=Salmonella typhimurium (strain LT2 / SGSC1412 / ATCC 700720) OX=99287 GN=rpoA PE=3 SV=1	7	2	2	329	36.5	5.06	57.32	rpoA	P00574; P0A7Z7; stm:STM3415	1.276	1.131	1.072	1.134
P40812	L-asparagine permease OS=Salmonella typhimurium (strain LT2 / SGSC1412 / ATCC 700720) OX=99287 GN=ansP PE=3 SV=1	6	4	4	497	54	9.32	128.09	ansP	P40812; stm:STM1584	0.997	0.967	0.982	0.912
Q7CQV9	DNA protection during starvation protein OS=Salmonella typhimurium (strain LT2 / SGSC1412 / ATCC 700720) OX=99287 GN=dps PE=3 SV=3	47	7	7	167	18.7	6.11	76.93	dps	Q7CQV9; stm:STM0831	0.948	1.189	0.972	1.296
O87576	Apolipoprotein N-acyltransferase OS=Salmonella typhimurium (strain LT2 / SGSC1412 / ATCC 700720) OX=99287 GN=lnt PE=3 SV=2	11	4	4	512	57.6	9.41	99.77	lnt	O87576; stm:STM0666	1.059	1.06	0.936	1.094
P0A2G5	Sialic acid transporter NanT OS=Salmonella typhimurium (strain LT2 / SGSC1412 / ATCC 700720) OX=99287 GN=nanT PE=3 SV=1	6	2	2	496	53.6	9.41	16.75	nanT	P0A2G5; Q8XFJ3; stm:STM3338	1.037	0.99	0.833	0.93
Q8ZKY4	Membrane protein insertase YidC OS=Salmonella typhimurium (strain LT2 / SGSC1412 / ATCC 700720) OX=99287 GN=yidC PE=3 SV=1	34	14	14	548	61.6	8.31	1061.59	yidC	Q8ZKY4; stm:STM3842	1.006	0.958	0.989	0.99
Q8ZRP0	Outer membrane protein assembly factor BamA OS=Salmonella typhimurium (strain LT2 / SGSC1412 / ATCC 700720) OX=99287 GN=bamA PE=1 SV=1	50	42	42	804	89.5	5.17	1741.38	bamA	Q8ZRP0; stm:STM0224	0.99	1.002	0.968	0.961
P0A9X6	Cell shape-determining protein MreB OS=Salmonella typhimurium (strain LT2 / SGSC1412 / ATCC 700720) OX=99287 GN=mreB PE=3 SV=1	13	3	3	347	36.9	5.26	29.95	mreB	P0A9X6; P13519; P76678; stm:STM3374	1.012	1.046	0.913	1.149
Q7CR84	Cell division protein FtsL OS=Salmonella typhimurium (strain LT2 / SGSC1412 / ATCC 700720) OX=99287 GN=ftsL PE=3 SV=1	26	3	3	121	13.6	6.68	37.88	ftsL	Q7CR84; stm:STM0121	1.146	1.136	1.012	1.099
Q8ZQZ7	LPS-assembly lipoprotein LptE OS=Salmonella typhimurium (strain LT2 / SGSC1412 / ATCC 700720) OX=99287 GN=lptE PE=1 SV=1	22	4	4	196	21.4	6.57	41.37	lptE	Q8ZQZ7; stm:STM0647	1.086	1.053	0.957	0.875
P0A1X8	Large-conductance mechanosensitive channel OS=Salmonella typhimurium (strain LT2 / SGSC1412 / ATCC 700720) OX=99287 GN=mscL PE=3 SV=1	20	3	3	137	15.1	7.25	30.06	mscL	P0A1X8; P39446; Q9KH32; stm:STM3410	1.142	1.136	0.992	1.118
P40700	Surface presentation of antigens protein SpaP OS=Salmonella typhimurium (strain LT2 / SGSC1412 / ATCC 700720) OX=99287 GN=spaP PE=1 SV=1	27	4	4	224	25.2	4.82	17.26	spaP	P40700; stm:STM2890	1.152	1.053	0.996	1.206
Q7CPZ3	Outer membrane protein assembly factor BamE OS=Salmonella typhimurium (strain LT2 / SGSC1412 / ATCC 700720) OX=99287 GN=bamE PE=3 SV=1	18	1	1	112	12.3	8.94	48.93	bamE	Q7CPZ3; stm:STM2685	0.954	0.852	0.825	0.71
Q8ZP14	Na(+)/H(+) antiporter NhaB OS=Salmonella typhimurium (strain LT2 / SGSC1412 / ATCC 700720) OX=99287 GN=nhaB PE=3 SV=1	4	2	2	514	56.5	6.68	52.21	nhaB	Q8ZP14; stm:STM1806	1.004	0.996	0.881	1.065
Q7CPS1	UPF0441 protein YgiB OS=Salmonella typhimurium (strain LT2 / SGSC1412 / ATCC 700720) OX=99287 GN=ygiB PE=3 SV=1	14	4	4	223	23.4	9.22	58.02	ygiB	Q7CPS1; stm:STM3187	0.983	0.92	0.92	0.923
P66073	50S ribosomal protein L15 OS=Salmonella typhimurium (strain LT2 / SGSC1412 / ATCC 700720) OX=99287 GN=rplO PE=3 SV=1	53	8	8	144	15	11.18	339.09	rplO	P66073; Q8XFN6; stm:STM3421	0.916	0.906	1.013	0.902
Q9XCI8	GTPase Der OS=Salmonella typhimurium (strain LT2 / SGSC1412 / ATCC 700720) OX=99287 GN=der PE=1 SV=2	4	1	1	490	54.9	6.09	10.4	der	Q9XCI8; stm:STM2519	0.978	0.981	1.177	1.227
P37419	2-amino-3-ketobutyrate coenzyme A ligase OS=Salmonella typhimurium (strain LT2 / SGSC1412 / ATCC 700720) OX=99287 GN=kbl PE=3 SV=2	3	1	1	398	43	6.25	12	kbl	P37419; stm:STM3709	1.097	1.078	0.893	1.101
P0A210	Protein FliZ OS=Salmonella typhimurium (strain LT2 / SGSC1412 / ATCC 700720) OX=99287 GN=fliZ PE=4 SV=1	9	1	1	183	21.7	9.2	3.63	fliZ	P0A210; P52628; Q9S1C1; stm:STM1955	1.303	1.206	1.354	1.731
P0A2A5	50S ribosomal protein L28 OS=Salmonella typhimurium (strain LT2 / SGSC1412 / ATCC 700720) OX=99287 GN=rpmB PE=3 SV=2	54	6	6	78	9	11.41	563.89	rpmB	O54325; P0A2A5; stm:STM3728	0.893	0.927	0.653	0.769
P66170	50S ribosomal protein L29 OS=Salmonella typhimurium (strain LT2 / SGSC1412 / ATCC 700720) OX=99287 GN=rpmC PE=3 SV=1	22	1	1	63	7.3	9.99	14.99	rpmC	P66170; Q8XEZ6; stm:STM3432	1.173	1.072	0.919	1.324
P0A251	Alkyl hydroperoxide reductase C OS=Salmonella typhimurium (strain LT2 / SGSC1412 / ATCC 700720) OX=99287 GN=ahpC PE=1 SV=2	12	1	1	187	20.7	5.17	0	ahpC	P0A251; P19479; stm:STM0608	1.245	2.253	0.969	1.123
Q56019	Cell invasion protein SipB OS=Salmonella typhimurium (strain LT2 / SGSC1412 / ATCC 700720) OX=99287 GN=sipB PE=1 SV=1	41	24	24	593	62.4	6.48	573.59	sctE1	Q56019; Q56024; Q7CPX0; stm:STM2885	1.087	1.216	0.844	1.138
Q8ZPL7	Fumarate hydratase class II OS=Salmonella typhimurium (strain LT2 / SGSC1412 / ATCC 700720) OX=99287 GN=fumC PE=3 SV=1	1	1	1	467	50.3	6.52	72.97	fumC	Q8ZPL7; stm:STM1469	1.078	1.117	1.075	1.235
P64076	Enolase OS=Salmonella typhimurium (strain LT2 / SGSC1412 / ATCC 700720) OX=99287 GN=eno PE=3 SV=2	4	1	1	432	45.6	5.39	12.14	eno	P64076; Q8XGP6; stm:STM2952	1.122	1.081	0.954	1.262
P58661	Aspartate aminotransferase OS=Salmonella typhimurium (strain LT2 / SGSC1412 / ATCC 700720) OX=99287 GN=aspC PE=3 SV=1	3	1	1	396	43.5	5.62	7.39	aspC	P58661; stm:STM0998	0.925	0.979	0.987	1.045
H9L451	Outer membrane protein assembly factor BamB OS=Salmonella typhimurium (strain LT2 / SGSC1412 / ATCC 700720) OX=99287 GN=bamB PE=3 SV=1	34	14	14	392	41.9	4.86	364.15	bamB	H9L451; stm:STM2520	1.031	1.059	0.912	1.138
P08007	Oligopeptide transport ATP-binding protein OppF OS=Salmonella typhimurium (strain LT2 / SGSC1412 / ATCC 700720) OX=99287 GN=oppF PE=3 SV=2	17	3	3	334	37.2	7.74	40.64	oppF	P08007; stm:STM1742	1.029	0.961	0.864	0.914
P63343	ATP-dependent zinc metalloprotease FtsH OS=Salmonella typhimurium (strain LT2 / SGSC1412 / ATCC 700720) OX=99287 GN=ftsH PE=3 SV=1	47	24	24	644	70.8	6.11	1496.62	ftsH	P63343; Q8XGY2; stm:STM3296	1.006	0.954	0.981	1.019
P0A2R8	Magnesium transport protein CorA OS=Salmonella typhimurium (strain LT2 / SGSC1412 / ATCC 700720) OX=99287 GN=corA PE=1 SV=1	28	6	6	316	36.6	4.78	497.53	corA	P0A2R8; P31138; stm:STM3952	1.046	1.057	1.098	1.308
P02936	Outer membrane protein A OS=Salmonella typhimurium (strain LT2 / SGSC1412 / ATCC 700720) OX=99287 GN=ompA PE=3 SV=2	42	17	17	350	37.5	5.92	12256	ompA	P02936; stm:STM1070	0.971	0.941	1.041	0.849
O30916	Inositol phosphate phosphatase SopB OS=Salmonella typhimurium (strain LT2 / SGSC1412 / ATCC 700720) OX=99287 GN=sopB PE=1 SV=2	40	20	20	561	61.9	9.26	382.32	sopB	O30916; Q8ZQ57; Q9L889; stm:STM1091	0.98	1.043	0.779	0.815
O52325	Bifunctional polymyxin resistance protein ArnA OS=Salmonella typhimurium (strain LT2 / SGSC1412 / ATCC 700720) OX=99287 GN=arnA PE=2 SV=1	12	7	7	660	73.5	6.8	49.35	arnA	O52325; stm:STM2299	1.243	1.041	0.942	1.304
P0A1H7	Biopolymer transport protein ExbB OS=Salmonella typhimurium (strain LT2 / SGSC1412 / ATCC 700720) OX=99287 GN=exbB PE=3 SV=1	21	3	3	244	26.2	9.04	15.24	exbB	P0A1H7; P18950; stm:STM3159	0.972	1.236	1.021	1.223
P0A1H5	Elongation factor Tu OS=Salmonella typhimurium (strain LT2 / SGSC1412 / ATCC 700720) OX=99287 GN=tufA PE=3 SV=2	40	10	10	394	43.3	5.45	503.73	tufA; tufB	P0A1H5; P21694; stm:STM3445; stm:STM4146	1.209	1.229	1.026	1.175
P26402	Protein RfbU OS=Salmonella typhimurium (strain LT2 / SGSC1412 / ATCC 700720) OX=99287 GN=rfbU PE=3 SV=1	11	4	4	353	40.7	9.1	61.06	rfbU	P26402; stm:STM2086	0.996	0.946	0.981	0.997
P68704	ATP synthase subunit c OS=Salmonella typhimurium (strain LT2 / SGSC1412 / ATCC 700720) OX=99287 GN=atpE PE=3 SV=1	20	2	2	79	8.3	4.61	260.9	atpE	P00844; P68704; stm:STM3870	1.081	1.181	0.997	1.15
P58696	Asparagine--tRNA ligase OS=Salmonella typhimurium (strain LT2 / SGSC1412 / ATCC 700720) OX=99287 GN=asnS PE=3 SV=2	6	2	2	466	52.5	5.25	12.53	asnS	P58696; stm:STM1000	1.088	1.209	1.04	1.395
Q7CR86	Co-chaperone protein DjlA OS=Salmonella typhimurium (strain LT2 / SGSC1412 / ATCC 700720) OX=99287 GN=djlA PE=3 SV=1	34	10	10	270	30.6	9.54	234.3	djlA	Q7CR86; stm:STM0094	1.037	1.032	0.966	1.144
P0A7K0	50S ribosomal protein L11 OS=Salmonella typhimurium (strain LT2 / SGSC1412 / ATCC 700720) OX=99287 GN=rplK PE=3 SV=2	6	1	1	142	14.9	9.63	2.02	rplK	P02409; P0A7K0; P76778; stm:STM4149	1.022	1.232	1.321	1.358
P58662	Sensor histidine kinase RcsC OS=Salmonella typhimurium (strain LT2 / SGSC1412 / ATCC 700720) OX=99287 GN=rcsC PE=3 SV=1	1	1	1	948	106.2	6.14	13.5	rcsC	P58662; stm:STM2271	1.223	1.047	0.944	1.262
Q06400	UPF0394 inner membrane protein YedE OS=Salmonella typhimurium (strain LT2 / SGSC1412 / ATCC 700720) OX=99287 GN=yedE PE=3 SV=1	2	1	1	401	44.2	10.17	47.61	yedE	Q06400; stm:STM1965	1.081	1.169	1.099	1.379
Q8ZQP0	UPF0194 membrane protein YbhG OS=Salmonella typhimurium (strain LT2 / SGSC1412 / ATCC 700720) OX=99287 GN=ybhG PE=3 SV=1	15	5	5	331	36.3	6.06	115.74	ybhG	Q8ZQP0; stm:STM0818	1.062	1.093	0.92	1.116
P60959	Phosphatidylglycerol--prolipoprotein diacylglyceryl transferase OS=Salmonella typhimurium (strain LT2 / SGSC1412 / ATCC 700720) OX=99287 GN=lgt PE=1 SV=1	12	2	2	291	33.1	9.69	86.24	lgt	P60959; Q07293; stm:STM3002	1.036	1.018	1.036	1.28
Q7CPE4	ATP synthase subunit b OS=Salmonella typhimurium (strain LT2 / SGSC1412 / ATCC 700720) OX=99287 GN=atpF PE=3 SV=1	67	18	18	156	17.4	6.24	1176.36	atpF	Q7CPE4; stm:STM3869	1.035	0.934	0.998	1.002
Q8ZRJ7	Acyl-coenzyme A dehydrogenase OS=Salmonella typhimurium (strain LT2 / SGSC1412 / ATCC 700720) OX=99287 GN=fadE PE=2 SV=1	2	1	1	814	89.2	7.94	9.96	fadE	Q8ZRJ7; stm:STM0309	1.175	1.037	0.943	1.064
P0A6B1	Acyl carrier protein OS=Salmonella typhimurium (strain LT2 / SGSC1412 / ATCC 700720) OX=99287 GN=acpP PE=3 SV=2	12	1	1	78	8.6	4.06	23.66	acpP	P02901; P0A6B1; Q53352; stm:STM1196	1.152	1.222	1.112	1.561
O30917	Chaperone protein SigE OS=Salmonella typhimurium (strain LT2 / SGSC1412 / ATCC 700720) OX=99287 GN=sigE PE=1 SV=1	19	1	1	113	12.7	4.25	10.04	sigE	O30917; Q7CQS7; stm:STM1090	1.515	1.804	1.134	1.334
P63365	Phosphate import ATP-binding protein PstB OS=Salmonella typhimurium (strain LT2 / SGSC1412 / ATCC 700720) OX=99287 GN=pstB PE=3 SV=2	25	4	4	257	29	6.55	122.69	pstB	P58656; P58657; P63365; stm:STM3854	1.022	1.003	0.995	1.165
P0A7W4	30S ribosomal protein S5 OS=Salmonella typhimurium (strain LT2 / SGSC1412 / ATCC 700720) OX=99287 GN=rpsE PE=1 SV=2	18	3	3	167	17.6	10.11	85.56	rpsE	O54299; P02356; P0A7W4; stm:STM3423	0.968	0.957	1.003	1.009
Q7CQ50	NADH-quinone oxidoreductase subunit B OS=Salmonella typhimurium (strain LT2 / SGSC1412 / ATCC 700720) OX=99287 GN=nuoB PE=3 SV=1	10	3	3	220	25.1	6.06	9.99	nuoB	Q7CQ50; stm:STM2327	1.035	1.162	1.029	1.328
Q8ZNA6	3-ketoacyl-CoA thiolase OS=Salmonella typhimurium (strain LT2 / SGSC1412 / ATCC 700720) OX=99287 GN=fadI PE=3 SV=1	8	2	2	436	46.4	7.94	113.94	fadI	Q8ZNA6; stm:STM2389	1.11	0.968	0.795	1.249
D0ZV89	Virulence sensor histidine kinase PhoQ OS=Salmonella typhimurium (strain 14028s / SGSC 2262) OX=588858 GN=phoQ PE=1 SV=1	22	10	10	487	55.4	6.38	271.8	phoQ	D0ZV89; seo:STM14_1408	1.069	1.055	0.922	1.05
Q8ZLW1	Threonine/serine transporter TdcC OS=Salmonella typhimurium (strain LT2 / SGSC1412 / ATCC 700720) OX=99287 GN=tdcC PE=3 SV=1	8	3	3	443	48.9	8.94	43.17	tdcC	Q8ZLW1; stm:STM3243	1.075	0.917	0.703	0.795
P33901	NADH-quinone oxidoreductase subunit F OS=Salmonella typhimurium (strain LT2 / SGSC1412 / ATCC 700720) OX=99287 GN=nuoF PE=3 SV=2	6	2	2	445	49.2	6.93	4.8	nuoF	P33901; stm:STM2324	1.047	1.044	0.933	1.066
P0A7S6	30S ribosomal protein S12 OS=Salmonella typhimurium (strain LT2 / SGSC1412 / ATCC 700720) OX=99287 GN=rpsL PE=3 SV=2	6	1	1	124	13.7	10.87	5.91	rpsL	P02367; P0A7S6; Q9F5N3; stm:STM3448	0.856	0.919	0.946	0.69
P0A249	Phosphoenolpyruvate-protein phosphotransferase OS=Salmonella typhimurium (strain LT2 / SGSC1412 / ATCC 700720) OX=99287 GN=ptsI PE=1 SV=1	4	3	3	575	63.3	4.84	108.31	ptsI	P0A249; P12654; stm:STM2432	0.939	0.863	0.908	0.805
P67605	UPF0265 protein YeeX OS=Salmonella typhimurium (strain LT2 / SGSC1412 / ATCC 700720) OX=99287 GN=yeeX PE=3 SV=1	44	6	6	111	13.1	9.11	75.83	yeeX	P67605; Q8XFP3; stm:STM2059	1.089	1.062	1.036	1.313
Q8ZNC4	D-ornithine/D-lysine decarboxylase OS=Salmonella typhimurium (strain LT2 / SGSC1412 / ATCC 700720) OX=99287 GN=dokD PE=1 SV=1	4	2	2	465	52.6	5.55	22.12	dokD	Q8ZNC4; stm:STM2360	1.053	1.067	1.004	1.156
P25468	Dihydroorotate dehydrogenase (quinone) OS=Salmonella typhimurium (strain LT2 / SGSC1412 / ATCC 700720) OX=99287 GN=pyrD PE=3 SV=2	18	5	5	336	36.7	8.05	309.53	pyrD	P25468; stm:STM1058	1.106	1.037	0.848	1.231
P65817	Protease HtpX OS=Salmonella typhimurium (strain LT2 / SGSC1412 / ATCC 700720) OX=99287 GN=htpX PE=3 SV=1	12	4	4	293	31.9	7.56	58.23	htpX	P65817; Q8XEZ3; stm:STM1844	1.011	0.975	1.041	1.126
P55891	Motility protein A OS=Salmonella typhimurium (strain LT2 / SGSC1412 / ATCC 700720) OX=99287 GN=motA PE=3 SV=1	13	4	4	295	32.1	5.64	79.01	motA	P55891; stm:STM1923	1	0.947	1.052	0.918
Q935S7	Chromosome partition protein MukB OS=Salmonella typhimurium (strain LT2 / SGSC1412 / ATCC 700720) OX=99287 GN=mukB PE=3 SV=1	1	1	1	1488	169.9	5.3	2.08	mukB	Q935S7; stm:STM0994	0.931	0.766	0.829	0.965
P64501	Uncharacterized protein YebO OS=Salmonella typhimurium (strain LT2 / SGSC1412 / ATCC 700720) OX=99287 GN=yebO PE=4 SV=1	18	2	2	95	10.6	4.63	144.39	yebO	P64501; Q8XF43; stm:STM1839	1.042	1.005	1.013	1.156
P0A189	Probable transport protein YifK OS=Salmonella typhimurium (strain LT2 / SGSC1412 / ATCC 700720) OX=99287 GN=yifK PE=3 SV=1	11	3	3	461	50.3	9.36	51.61	yifK	P0A189; P37456; Q9L6Q6; stm:STM3930	1.007	1.01	0.937	1.108
P0A1X0	Outer membrane lipoprotein SlyB OS=Salmonella typhimurium (strain LT2 / SGSC1412 / ATCC 700720) OX=99287 GN=slyB PE=1 SV=1	21	2	2	155	15.5	9.31	157.63	slyB	P0A1X0; Q53549; stm:STM1445	0.996	0.956	0.93	0.995
Q7CPE1	ATP synthase subunit alpha OS=Salmonella typhimurium (strain LT2 / SGSC1412 / ATCC 700720) OX=99287 GN=atpA PE=3 SV=1	58	24	24	513	55.1	6	377.44	atpA	Q7CPE1; stm:STM3867	1.094	1.106	0.97	1.215
Q7CPL3	50S ribosomal protein L23 OS=Salmonella typhimurium (strain LT2 / SGSC1412 / ATCC 700720) OX=99287 GN=rplW PE=3 SV=1	7	1	1	100	11.2	9.94	8.25	rplW	Q7CPL3; stm:STM3438	1.132	1.136	1.08	1.076
Q8ZRZ3	Na(+)/H(+) antiporter NhaA OS=Salmonella typhimurium (strain LT2 / SGSC1412 / ATCC 700720) OX=99287 GN=nhaA PE=3 SV=1	5	2	2	388	41.3	9.19	18.89	nhaA	Q8ZRZ3; stm:STM0039	0.997	0.949	0.865	1.051
P67093	Universal stress protein G OS=Salmonella typhimurium (strain LT2 / SGSC1412 / ATCC 700720) OX=99287 GN=uspG PE=3 SV=1	11	1	1	142	15.9	6.68	3.09	uspG	P67093; Q8XGB9; stm:STM0614	1.027	1.088	1.076	1.442
Q8ZKB1	Phosphatidylserine decarboxylase proenzyme OS=Salmonella typhimurium (strain LT2 / SGSC1412 / ATCC 700720) OX=99287 GN=psd PE=3 SV=1	34	7	7	322	35.9	6.81	196.74	psd	Q8ZKB1; stm:STM4348	1.103	1.125	0.929	1.075
P61378	Cytochrome c biogenesis ATP-binding export protein CcmA 2 OS=Salmonella typhimurium (strain LT2 / SGSC1412 / ATCC 700720) OX=99287 GN=ccmA2 PE=3 SV=1	13	1	1	205	22.3	9.94	13.53	ccmA2	P61378; Q8XG06; stm:STM2254	1.156	1.066	1.103	1.302
P02915	Histidine transport ATP-binding protein HisP OS=Salmonella typhimurium (strain LT2 / SGSC1412 / ATCC 700720) OX=99287 GN=hisP PE=1 SV=1	13	2	2	258	28.8	8.19	60.14	hisP	P02915; stm:STM2351	1.038	1.047	0.953	1.013
Q8ZRP8	H(+)/Cl(-) exchange transporter ClcA OS=Salmonella typhimurium (strain LT2 / SGSC1412 / ATCC 700720) OX=99287 GN=clcA PE=1 SV=1	1	1	1	473	50.4	9.38	2.27	clcA	Q8ZRP8; stm:STM0203	1.089	1.027	1.032	1.252
P22036	Magnesium-transporting ATPase, P-type 1 OS=Salmonella typhimurium (strain LT2 / SGSC1412 / ATCC 700720) OX=99287 GN=mgtB PE=1 SV=3	34	27	27	908	100.3	6.83	517.04	mgtB	P22036; stm:STM3763	1.095	0.957	1.019	1.083
P05416	Glycogen synthase OS=Salmonella typhimurium (strain LT2 / SGSC1412 / ATCC 700720) OX=99287 GN=glgA PE=3 SV=2	3	1	1	477	52.9	6.73	2.89	glgA	P05416; stm:STM3535	1.068	1.252	0.962	1.081
P06185	Outer membrane protease E OS=Salmonella typhimurium (strain LT2 / SGSC1412 / ATCC 700720) OX=99287 GN=pgtE PE=3 SV=2	3	1	1	312	35	5.53	5.24	pgtE	P06185; Q9KI72; stm:STM2395	0.984	0.901	0.875	0.801
P26406	Undecaprenyl-phosphate galactose phosphotransferase OS=Salmonella typhimurium (strain LT2 / SGSC1412 / ATCC 700720) OX=99287 GN=rfbP PE=3 SV=2	18	8	8	476	56.2	8.79	195.71	rfbP	P26406; stm:STM2082	1.092	1.066	1.01	1.134
Q8ZNB8	Uncharacterized MFS-type transporter YfcJ OS=Salmonella typhimurium (strain LT2 / SGSC1412 / ATCC 700720) OX=99287 GN=yfcJ PE=3 SV=1	2	1	1	392	40.7	10.13	7.06	yfcJ	Q8ZNB8; stm:STM2372	0.967	0.965	1.075	1.123
P26417	Flagellar protein FliL OS=Salmonella typhimurium (strain LT2 / SGSC1412 / ATCC 700720) OX=99287 GN=fliL PE=3 SV=1	63	8	8	155	17.1	9.61	245.61	fliL	P26417; stm:STM1975	1.066	1.05	1.291	1.242
Q8ZRT7	Protein translocase subunit SecA OS=Salmonella typhimurium (strain LT2 / SGSC1412 / ATCC 700720) OX=99287 GN=secA PE=3 SV=1	2	2	2	901	101.8	5.49	110.37	secA	Q8ZRT7; stm:STM0136	1.102	1.183	1.106	1.139
Q8ZQU3	Succinate dehydrogenase flavoprotein subunit OS=Salmonella typhimurium (strain LT2 / SGSC1412 / ATCC 700720) OX=99287 GN=sdhA PE=3 SV=1	30	12	12	588	64.4	6.34	339.85	sdhA	Q8ZQU3; stm:STM0734	1.186	1.246	0.915	1.087
P0A1Y6	NADH-quinone oxidoreductase subunit C/D OS=Salmonella typhimurium (strain LT2 / SGSC1412 / ATCC 700720) OX=99287 GN=nuoC PE=3 SV=2	21	10	10	596	68.4	6.11	116.42	nuoC	P0A1Y6; P33902; stm:STM2326	1.009	1.152	0.988	1.321
Q8ZKH9	Glycerol-3-phosphate acyltransferase OS=Salmonella typhimurium (strain LT2 / SGSC1412 / ATCC 700720) OX=99287 GN=plsB PE=3 SV=1	19	12	12	806	91.2	8.51	137.52	plsB	Q8ZKH9; stm:STM4235	1.051	1.167	0.949	1.051
P66541	30S ribosomal protein S2 OS=Salmonella typhimurium (strain LT2 / SGSC1412 / ATCC 700720) OX=99287 GN=rpsB PE=3 SV=2	28	6	6	241	26.7	7.14	109.78	rpsB	P66541; Q8XFT5; stm:STM0216	1.055	1.061	1.031	1.105
Q8ZJX6	Phosphoglycerol transferase I OS=Salmonella typhimurium (strain LT2 / SGSC1412 / ATCC 700720) OX=99287 GN=mdoB PE=3 SV=2	12	10	10	763	85	6.81	189.77	mdoB	Q8ZJX6; stm:STM4541	1.167	1.023	0.974	1.174
O54290	Inner membrane protein YcdZ OS=Salmonella typhimurium (strain LT2 / SGSC1412 / ATCC 700720) OX=99287 GN=ycdZ PE=3 SV=2	7	1	1	160	16.8	8.65	95.36	ycdZ	O54290; stm:STM1138	0.927	0.947	0.989	0.952
Q7CQN4	Major outer membrane lipoprotein Lpp 1 OS=Salmonella typhimurium (strain LT2 / SGSC1412 / ATCC 700720) OX=99287 GN=lpp1 PE=3 SV=1	58	5	5	78	8.4	9.31	3388.95	lpp1	Q6VPQ4; Q7CQN4; stm:STM1377	0.984	0.948	0.849	1.023
Q8ZPZ5	High frequency lysogenization protein HflD homolog OS=Salmonella typhimurium (strain LT2 / SGSC1412 / ATCC 700720) OX=99287 GN=hflD PE=3 SV=2	7	2	2	213	22.9	9.25	3.49	hflD	Q8ZPZ5; stm:STM1233	0.909	1.077	0.883	1.135
O33789	ECA polysaccharide chain length modulation protein OS=Salmonella typhimurium (strain LT2 / SGSC1412 / ATCC 700720) OX=99287 GN=wzzE PE=3 SV=2	47	14	14	348	39.4	8.98	534.75	wzzE	O33789; Q9L6R6; stm:STM3919	1.018	1.036	0.986	1.104
P67388	Undecaprenyl-diphosphatase OS=Salmonella typhimurium (strain LT2 / SGSC1412 / ATCC 700720) OX=99287 GN=uppP PE=3 SV=1	4	1	1	273	29.8	8.62	48.24	uppP	P67388; Q8Z3M8; Q8ZLY3; stm:STM3205	0.996	0.913	0.943	0.991
Q7CPE5	ATP synthase subunit delta OS=Salmonella typhimurium (strain LT2 / SGSC1412 / ATCC 700720) OX=99287 GN=atpH PE=3 SV=1	20	3	3	177	19.4	4.94	184.51	atpH	Q7CPE5; stm:STM3868	1.161	1.149	0.99	1.316
P0A1B7	ATP synthase epsilon chain OS=Salmonella typhimurium (strain LT2 / SGSC1412 / ATCC 700720) OX=99287 GN=atpC PE=2 SV=2	22	3	3	139	15.1	6.28	14.24	atpC	P0A1B7; Q9RFL2; stm:STM3864	1.237	1.211	1.054	1.33
P0A1Z2	Chaperone protein Skp OS=Salmonella typhimurium (strain LT2 / SGSC1412 / ATCC 700720) OX=99287 GN=skp PE=1 SV=1	9	2	2	161	17.9	9.76	32.96	skp	P0A1Z2; P16974; stm:STM0225	1.197	1.113	0.984	1.202
Q7CPL5	50S ribosomal protein L14 OS=Salmonella typhimurium (strain LT2 / SGSC1412 / ATCC 700720) OX=99287 GN=rplN PE=3 SV=1	41	5	5	123	13.6	10.42	163.45	rplN	Q7CPL5; stm:STM3430	0.931	0.984	1.01	1.018
P37457	UDP-N-acetyl-D-mannosaminuronic acid transferase OS=Salmonella typhimurium (strain LT2 / SGSC1412 / ATCC 700720) OX=99287 GN=wecG PE=3 SV=1	5	1	1	246	27.6	9.86	101.97	wecG	P37457; stm:STM3929	1.023	0.996	0.928	1.087
Q7CQ51	NADH-quinone oxidoreductase subunit I OS=Salmonella typhimurium (strain LT2 / SGSC1412 / ATCC 700720) OX=99287 GN=nuoI PE=3 SV=1	32	3	3	180	20.5	5.48	13.88	nuoI	Q7CQ51; stm:STM2321	1.055	1.236	1.074	1.299
Q7CPI7	Cellulose biosynthesis protein BcsG OS=Salmonella typhimurium (strain LT2 / SGSC1412 / ATCC 700720) OX=99287 GN=bcsG PE=1 SV=1	3	1	1	559	62.2	6.8	13.7	bcsG	Q7AY56; Q7CPI7; stm:STM3624	1.129	1.161	0.813	1.658
P60428	50S ribosomal protein L2 OS=Salmonella typhimurium (strain LT2 / SGSC1412 / ATCC 700720) OX=99287 GN=rplB PE=3 SV=1	18	5	5	273	29.8	10.93	83.53	rplB	P60428; Q8XFX1; stm:STM3437	0.973	1.13	1.053	1.146
Q7CPC0	Phosphoethanolamine transferase CptA OS=Salmonella typhimurium (strain LT2 / SGSC1412 / ATCC 700720) OX=99287 GN=cptA PE=1 SV=1	18	8	8	577	66.2	7.17	177.04	cptA	Q7CPC0; stm:STM4118	1.038	1	0.962	1.33
Q56030	Probable lipoprotein EnvE OS=Salmonella typhimurium (strain LT2 / SGSC1412 / ATCC 700720) OX=99287 GN=envE PE=3 SV=2	14	3	3	173	19.1	7.84	13.63	envE	Q56030; stm:STM1242	1.052	1.006	0.881	1.058
Q8ZM39	Membrane-bound lytic murein transglycosylase C OS=Salmonella typhimurium (strain LT2 / SGSC1412 / ATCC 700720) OX=99287 GN=mltC PE=3 SV=2	18	4	4	360	40.3	9.42	41.54	mltC	Q8ZM39; stm:STM3112	1.057	1	0.858	0.953
P40827	Murein hydrolase activator NlpD OS=Salmonella typhimurium (strain LT2 / SGSC1412 / ATCC 700720) OX=99287 GN=nlpD PE=3 SV=2	5	2	2	377	39.6	9.52	25.84	nlpD	P40827; stm:STM2925	1.139	1.158	0.989	1.194
Q8ZPM4	Ion-translocating oxidoreductase complex subunit G OS=Salmonella typhimurium (strain LT2 / SGSC1412 / ATCC 700720) OX=99287 GN=rsxG PE=3 SV=1	10	2	2	206	22.2	7.01	39.73	rsxG	Q8ZPM4; stm:STM1455	1.143	1.03	0.981	1.048
Q8ZLF4	sn-glycerol-3-phosphate import ATP-binding protein UgpC OS=Salmonella typhimurium (strain LT2 / SGSC1412 / ATCC 700720) OX=99287 GN=ugpC PE=1 SV=1	3	1	1	356	39.5	9.14	42.54	ugpC	Q8ZLF4; stm:STM3554	1.056	1.134	1.021	1.186
Q8ZN42	Chaperone protein HscA OS=Salmonella typhimurium (strain LT2 / SGSC1412 / ATCC 700720) OX=99287 GN=hscA PE=3 SV=1	1	1	1	616	65.6	5.43	26.41	hscA	Q8ZN42; stm:STM2539	1.134	1.175	1.055	1.326
Q8ZMF8	tRNA pseudouridine synthase D OS=Salmonella typhimurium (strain LT2 / SGSC1412 / ATCC 700720) OX=99287 GN=truD PE=3 SV=1	2	1	1	349	39.3	7.93	29.56	truD	Q8ZMF8; stm:STM2928	0.892	0.903	0.73	1.035
Q05591	Cobalt-precorrin-6A reductase OS=Salmonella typhimurium (strain LT2 / SGSC1412 / ATCC 700720) OX=99287 GN=cbiJ PE=3 SV=1	2	1	1	263	28.4	7.59	9.51	cbiJ	Q05591; stm:STM2026	1.052	1.029	1.056	1.16
Q9ZFV8	NADP-dependent malic enzyme OS=Salmonella typhimurium (strain LT2 / SGSC1412 / ATCC 700720) OX=99287 GN=maeB PE=3 SV=2	2	1	1	759	82.3	5.76	2.03	maeB	Q9ZFV8; stm:STM2472	1.072	1.105	1.195	1.17
Q9L6R7	Undecaprenyl-phosphate alpha-N-acetylglucosaminyl 1-phosphate transferase OS=Salmonella typhimurium (strain LT2 / SGSC1412 / ATCC 700720) OX=99287 GN=wecA PE=3 SV=1	2	1	1	367	41.1	10.13	0	wecA	O33788; Q9L6R7; stm:STM3918	1.15	1.41	0.884	1.538
P0A235	O-antigen polymerase OS=Salmonella typhimurium (strain LT2 / SGSC1412 / ATCC 700720) OX=99287 GN=rfc PE=3 SV=1	1	1	1	407	47.4	9.03	1.93	rfc	P0A235; P26479; stm:STM1332	0.852	0.952	0.83	0.743
Q8ZPM3	Ion-translocating oxidoreductase complex subunit D OS=Salmonella typhimurium (strain LT2 / SGSC1412 / ATCC 700720) OX=99287 GN=rsxD PE=3 SV=1	4	1	1	352	38.2	9.77	59.5	rsxD	Q8ZPM3; stm:STM1456
P0A1H3	Elongation factor G OS=Salmonella typhimurium (strain LT2 / SGSC1412 / ATCC 700720) OX=99287 GN=fusA PE=3 SV=2	1	1	1	704	77.6	5.3	6.34	fusA	P0A1H3; P26229; stm:STM3446	1.132	1.192	0.878	0.952
Q8ZPZ1	Ribosomal large subunit pseudouridine synthase E OS=Salmonella typhimurium (strain LT2 / SGSC1412 / ATCC 700720) OX=99287 GN=rluE PE=3 SV=1	5	1	1	221	25.3	10.14	0	rluE	Q8ZPZ1; stm:STM1237	1.003	1.056	1.112	1.173
Q8ZPS4	Phospho-2-dehydro-3-deoxyheptonate aldolase, Trp-sensitive OS=Salmonella typhimurium (strain LT2 / SGSC1412 / ATCC 700720) OX=99287 GN=aroH PE=3 SV=1	2	1	1	348	38.7	6.47	17.8	aroH	Q8ZPS4; stm:STM1347	1.119	1.152	0.988	1.367
P58663	Transcriptional regulatory protein RcsB OS=Salmonella typhimurium (strain LT2 / SGSC1412 / ATCC 700720) OX=99287 GN=rcsB PE=1 SV=1	4	2	2	216	23.7	7.47	29.57	rcsB	P58663; stm:STM2270	1.181	1.323	1.624	1.541
Q7CQD4	Guanine nucleotide exchange factor sopE2 OS=Salmonella typhimurium (strain LT2 / SGSC1412 / ATCC 700720) OX=99287 GN=sopE2 PE=1 SV=3	5	1	1	240	26.4	9.32	0	sopE2	Q7CQD4; Q9KIZ2; Q9L8K7; stm:STM1855	0.91	0.964	0.522	0.661
P16528	Transcriptional repressor IclR OS=Escherichia coli (strain K12) OX=83333 GN=iclR PE=1 SV=1	5	1	1	274	29.7	8.02	2.88	iclR	ecj:JW3978; eco:b4018; P16528; P76782; Q2M6T6	1.064	2.314	1.408	2.291
O52327	Undecaprenyl phosphate-alpha-4-amino-4-deoxy-L-arabinose arabinosyl transferase OS=Salmonella typhimurium (strain LT2 / SGSC1412 / ATCC 700720) OX=99287 GN=arnT PE=1 SV=2	2	1	1	547	61.7	9.14	9.58	arnT	O52327; Q7CQ57; Q8ZNF1; stm:STM2301	0.896	0.92	0.831	0.923
Q8ZRR1	Pantothenate synthetase OS=Salmonella typhimurium (strain LT2 / SGSC1412 / ATCC 700720) OX=99287 GN=panC PE=1 SV=1	6	1	1	284	31.8	6.18	0	panC	Q8ZRR1; stm:STM0181	1.127	0.966	1.076	1.206
P55886	Uncharacterized protein YigA OS=Salmonella typhimurium (strain LT2 / SGSC1412 / ATCC 700720) OX=99287 GN=yigA PE=4 SV=2	6	1	1	235	26.9	7.02	0	yigA	P55886; Q9L6P5; stm:STM3948	1.096	1.175	1.068	1.306
P06196	Silent protein UshA(0) OS=Salmonella typhimurium (strain LT2 / SGSC1412 / ATCC 700720) OX=99287 GN=ushA PE=3 SV=2	1	1	1	550	60.5	6.15	51.17	ushA	P06196; Q9R369; Q9RN34; Q9RN35; Q9RN36; stm:STM0494	1.005	1.147	1.028	1.107
Q8ZRZ0	Isoleucine--tRNA ligase OS=Salmonella typhimurium (strain LT2 / SGSC1412 / ATCC 700720) OX=99287 GN=ileS PE=3 SV=1	2	1	1	944	105.6	5.97	0	ileS	Q8ZRZ0; stm:STM0046	1.106	1.249	1.118	1.41
Q8ZRQ8	Poly(A) polymerase I OS=Salmonella typhimurium (strain LT2 / SGSC1412 / ATCC 700720) OX=99287 GN=pcnB PE=3 SV=2	2	1	1	465	53.9	9.52	11.1	pcnB	Q8ZRQ8; stm:STM0184	1.12	1.058	0.672	0.808
P26982	Periplasmic serine endoprotease DegP OS=Salmonella typhimurium (strain LT2 / SGSC1412 / ATCC 700720) OX=99287 GN=degP PE=3 SV=1	1	1	1	475	49.3	8.78	3.98	degP	P26982; stm:STM0209	1.233	1.646	1.187	1.416
Q8ZK89	Ascorbate-specific PTS system EIIB component OS=Salmonella typhimurium (strain LT2 / SGSC1412 / ATCC 700720) OX=99287 GN=ulaB PE=3 SV=1	6	1	1	101	10.9	6.77	15.62	ulaB	Q8ZK89; stm:STM4384	0.828	0.949	0.742	1.111
Q7CP78	2-iminobutanoate/2-iminopropanoate deaminase OS=Salmonella typhimurium (strain LT2 / SGSC1412 / ATCC 700720) OX=99287 GN=ridA PE=1 SV=1	5	1	1	128	13.6	5.24	57.38	ridA	Q7BS56; Q7CP78; stm:STM4458	1.085	1.009	0.939	1.04
P0A1W8	Branched-chain amino acid transport system 2 carrier protein OS=Salmonella typhimurium (strain LT2 / SGSC1412 / ATCC 700720) OX=99287 GN=brnQ PE=3 SV=1	1	1	1	439	46.2	8.34	0	brnQ	P0A1W8; P14931; stm:STM0399	0.915	1.12	0.885	0.865
P60446	50S ribosomal protein L3 OS=Salmonella typhimurium (strain LT2 / SGSC1412 / ATCC 700720) OX=99287 GN=rplC PE=3 SV=1	10	1	1	209	22.2	9.79	0	rplC	P60446; Q8XH20; stm:STM3440	1.041	1.158	1.044	1.137
P05415	Glucose-1-phosphate adenylyltransferase OS=Salmonella typhimurium (strain LT2 / SGSC1412 / ATCC 700720) OX=99287 GN=glgC PE=3 SV=2	5	1	1	431	48.4	6.98	0	glgC	P05415; stm:STM3536	1.217	1.021	0.835	1.069
Q8ZRU5	Phospho-N-acetylmuramoyl-pentapeptide-transferase OS=Salmonella typhimurium (strain LT2 / SGSC1412 / ATCC 700720) OX=99287 GN=mraY PE=3 SV=1	2	1	1	360	40	9.7	5.39	mraY	Q8ZRU5; stm:STM0125	1.056	0.97	0.926	1.001
P0A2A1	50S ribosomal protein L19 OS=Salmonella typhimurium (strain LT2 / SGSC1412 / ATCC 700720) OX=99287 GN=rplS PE=3 SV=2	7	1	1	115	13.1	10.8	2.45	rplS	P0A2A1; P36240; stm:STM2673	1.232	1.35	1.203	1.325
P0A259	Phosphate acyltransferase OS=Salmonella typhimurium (strain LT2 / SGSC1412 / ATCC 700720) OX=99287 GN=plsX PE=3 SV=1	4	1	1	359	38.7	9.29	1.87	plsX	O85138; P0A259; stm:STM1192
P26398	Lipopolysaccharide biosynthesis protein RfbH OS=Salmonella typhimurium (strain LT2 / SGSC1412 / ATCC 700720) OX=99287 GN=rfbH PE=3 SV=1	2	1	1	437	48.1	5.4	1.65	rfbH	P26398; stm:STM2090	1.069	0.772	0.917	1.26
Q8ZNZ2	Ribosomal RNA small subunit methyltransferase F OS=Salmonella typhimurium (strain LT2 / SGSC1412 / ATCC 700720) OX=99287 GN=rsmF PE=3 SV=1	2	1	1	479	53.3	6.18	56.94	rsmF	Q8ZNZ2; stm:STM1850	1.097	1.105	1.048	1.097
P26472	Lipopolysaccharide core heptose(II) kinase RfaY OS=Salmonella typhimurium (strain LT2 / SGSC1412 / ATCC 700720) OX=99287 GN=rfaY PE=3 SV=2	3	1	1	232	27.7	9.8	7.36	rfaY	P26472; Q7BV71; stm:STM3716	1.285	1.101	0.84	1.296
Q8ZKC3	Thiol:disulfide interchange protein DsbD OS=Salmonella typhimurium (strain LT2 / SGSC1412 / ATCC 700720) OX=99287 GN=dsbD PE=3 SV=1	1	1	1	567	61.4	8.41	9.3	dsbD	Q8ZKC3; stm:STM4323	1.054	1.001	0.971	1.073
P67645	Fumarate reductase subunit D OS=Salmonella typhimurium (strain LT2 / SGSC1412 / ATCC 700720) OX=99287 GN=frdD PE=3 SV=1	6	1	1	119	13	8.98	82.99	frdD	P67645; Q8XFK9; stm:STM4340	0.993	1.03	0.971	1.115
Q8ZNV2	Aspartate--tRNA ligase OS=Salmonella typhimurium (strain LT2 / SGSC1412 / ATCC 700720) OX=99287 GN=aspS PE=3 SV=1	1	1	1	590	65.6	5.68	0	aspS	Q8ZNV2; stm:STM1901
O52326	Probable 4-deoxy-4-formamido-L-arabinose-phosphoundecaprenol deformylase ArnD OS=Salmonella typhimurium (strain LT2 / SGSC1412 / ATCC 700720) OX=99287 GN=arnD PE=1 SV=1	9	1	1	299	33	8.76	2.91	arnD	O52326; stm:STM2300	0.925	1.098	0.812	0.817
P36555	Phosphoethanolamine transferase EptA OS=Salmonella typhimurium (strain LT2 / SGSC1412 / ATCC 700720) OX=99287 GN=eptA PE=1 SV=1	1	1	1	547	61.6	6.9	10.05	eptA	P36555; stm:STM4293	0.962	0.971	0.86	1.002
P66451	30S ribosomal protein S17 OS=Salmonella typhimurium (strain LT2 / SGSC1412 / ATCC 700720) OX=99287 GN=rpsQ PE=3 SV=2	8	1	1	84	9.7	9.6	0	rpsQ	P66451; Q8XEL0; stm:STM3431	1.278	1.337	1.076	1.394
Q8ZNA5	Long-chain fatty acid transport protein OS=Salmonella typhimurium (strain LT2 / SGSC1412 / ATCC 700720) OX=99287 GN=fadL PE=3 SV=2	6	1	1	435	47.4	5.08	0	fadL	Q8ZNA5; stm:STM2391	1.065	1.122	0.969	1.361
P0A7Q8	50S ribosomal protein L36 OS=Salmonella typhimurium (strain LT2 / SGSC1412 / ATCC 700720) OX=99287 GN=rpmJ PE=3 SV=1	21	1	1	38	4.4	10.68	2.06	rpmJ	P0A7Q8; P21194; stm:STM3419	1.043	1.17	0.923	0.986
Q8ZQE8	Hydroxylamine reductase OS=Salmonella typhimurium (strain LT2 / SGSC1412 / ATCC 700720) OX=99287 GN=hcp PE=3 SV=1	2	1	1	550	60	5.2	1.73	hcp	Q8ZQE8; stm:STM0937	0.978	1.129	1.078	1.275
Q8ZRU9	Transcriptional regulator MraZ OS=Salmonella typhimurium (strain LT2 / SGSC1412 / ATCC 700720) OX=99287 GN=mraZ PE=3 SV=1	5	1	1	152	17.4	5.54	0	mraZ	Q8ZRU9; stm:STM0119	1.006	1.116	1.043	1.338
D0ZSY8	Anti-sigma-E factor RseA OS=Salmonella typhimurium (strain 14028s / SGSC 2262) OX=588858 GN=rseA PE=1 SV=1	5	1	1	216	24.2	5.81	0	rseA	D0ZSY8; seo:STM14_3233	1.147	1.241	1.049	1.327
P55913	tRNA sulfurtransferase OS=Salmonella typhimurium (strain LT2 / SGSC1412 / ATCC 700720) OX=99287 GN=thiI PE=3 SV=2	1	1	1	482	54.8	6.61	0	thiI	O06955; P55913; stm:STM0425	0.938	1.121	0.983	1.417
Q8ZRP7	Vitamin B12-binding protein OS=Salmonella typhimurium (strain LT2 / SGSC1412 / ATCC 700720) OX=99287 GN=btuF PE=3 SV=1	6	1	1	266	29.3	9.16	0	btuF	Q8ZRP7; Q9ZFP9; stm:STM0206	1.449	1.528	1.116	2.141
Q8ZL42	DNA ligase B OS=Salmonella typhimurium (strain LT2 / SGSC1412 / ATCC 700720) OX=99287 GN=ligB PE=3 SV=1	1	1	1	561	62.8	10.04	1.84	ligB	Q8ZL42; stm:STM3739
P00894	Acetolactate synthase isozyme 3 small subunit OS=Escherichia coli (strain K12) OX=83333 GN=ilvH PE=1 SV=3	4	1	1	163	18	8.43	1.82	ilvH	ecj:JW0077; eco:b0078; P00894; P78046; Q47637
Q8ZRX2	Crotonobetainyl-CoA reductase OS=Salmonella typhimurium (strain LT2 / SGSC1412 / ATCC 700720) OX=99287 GN=caiA PE=3 SV=1	4	1	1	380	42.5	5.21	0	caiA	Q8ZRX2; stm:STM0073	1.036	1.075	0.872	1.134
P37178	Phosphoenolpyruvate-dependent phosphotransferase system OS=Salmonella typhimurium (strain LT2 / SGSC1412 / ATCC 700720) OX=99287 GN=ptsP PE=3 SV=2	1	1	1	748	83.6	5.94	1.87	ptsP	P37178; stm:STM3003	1.255	1.231	1.091	1.394
P26388	Putative colanic acid biosynthesis glycosyltransferase WcaL OS=Salmonella typhimurium (strain LT2 / SGSC1412 / ATCC 700720) OX=99287 GN=wcaL PE=3 SV=1	1	1	1	406	45.2	8.4	3.89	wcaL	P26388; stm:STM2100	1.05	1.218	1.141	1.313
Q03030	Oxaloacetate decarboxylase alpha chain OS=Salmonella typhimurium (strain LT2 / SGSC1412 / ATCC 700720) OX=99287 GN=oadA1 PE=3 SV=2	1	1	1	591	63.2	5.52	0	oadA1; oadA2	Q03030; stm:STM0055; stm:STM3352	1.083	1.087	1.263	1.295
Q8ZLX5	Ribosomal RNA large subunit methyltransferase G OS=Salmonella typhimurium (strain LT2 / SGSC1412 / ATCC 700720) OX=99287 GN=rlmG PE=3 SV=1	2	1	1	378	42.2	7.02	42.09	rlmG	Q8ZLX5; stm:STM3220	1.057	1.197	0.995	1.178
Q8ZPM9	Pyridoxine/pyridoxamine 5'-phosphate oxidase OS=Salmonella typhimurium (strain LT2 / SGSC1412 / ATCC 700720) OX=99287 GN=pdxH PE=3 SV=1	8	1	1	218	25.5	9.5	17.75	pdxH	Q8ZPM9; stm:STM1448	0.954	0.86	0.979	0.902
Q8ZP52	Aconitate hydratase A OS=Salmonella typhimurium (strain LT2 / SGSC1412 / ATCC 700720) OX=99287 GN=acnA PE=1 SV=1	1	1	1	891	97.4	5.49	14.14	acnA	Q8ZP52; stm:STM1712	1.106	1.366	0.803	1.809
Q8ZKW2	ATPase RavA OS=Salmonella typhimurium (strain LT2 / SGSC1412 / ATCC 700720) OX=99287 GN=ravA PE=3 SV=1	4	1	1	498	56.7	6.43	0	ravA	Q8ZKW2; stm:STM3879	1.014	0.631	0.502	0.624
P36636	Peptide transport system ATP-binding protein SapD OS=Salmonella typhimurium (strain LT2 / SGSC1412 / ATCC 700720) OX=99287 GN=sapD PE=2 SV=2	9	1	1	330	37.5	9.14	0	sapD	P36636; stm:STM1695
Q8ZNF9	L-rhamnonate dehydratase OS=Salmonella typhimurium (strain LT2 / SGSC1412 / ATCC 700720) OX=99287 GN=rhmD PE=1 SV=1	2	1	1	405	44.7	6.38	9.21	rhmD	Q8ZNF9; stm:STM2291	1.139	1.197	1.075	1.31
P17750	Catalase-peroxidase OS=Salmonella typhimurium (strain LT2 / SGSC1412 / ATCC 700720) OX=99287 GN=katG PE=3 SV=3	1	1	1	726	79.6	5.34	14.97	katG	P17750; stm:STM4106	1.104	0.985	0.9	1.031
P25924	Siroheme synthase OS=Salmonella typhimurium (strain LT2 / SGSC1412 / ATCC 700720) OX=99287 GN=cysG PE=1 SV=1	5	1	1	457	50.1	6.8	0	cysG	P25924; stm:STM3477	1.305	2.359	1.71	2.069
Q56078	Periplasmic beta-glucosidase OS=Salmonella typhimurium (strain LT2 / SGSC1412 / ATCC 700720) OX=99287 GN=bglX PE=3 SV=2	3	1	1	765	83.3	6.2	0	bglX	Q56078; stm:STM2166
Q8ZL52	L-threonine 3-dehydrogenase OS=Salmonella typhimurium (strain LT2 / SGSC1412 / ATCC 700720) OX=99287 GN=tdh PE=3 SV=1	2	1	1	341	37.2	6.33	3.84	tdh	Q8ZL52; stm:STM3708
P0CL49	Spermidine/putrescine transport system permease protein PotB OS=Salmonella typhimurium (strain LT2 / SGSC1412 / ATCC 700720) OX=99287 GN=potB PE=3 SV=1	2	1	1	287	32.3	9.47	9.87	potB	P0A2J7; P0CL49; Q56060; stm:STM1225	1.041	0.981	0.889	1.068
P00910	Tryptophan biosynthesis protein TrpCF OS=Salmonella typhimurium (strain LT2 / SGSC1412 / ATCC 700720) OX=99287 GN=trpC PE=3 SV=1	2	1	1	452	49.2	6.3	10.96	trpC	P00910; stm:STM1725	1.189	1.163	1.055	1.216
P65774	NAD kinase OS=Salmonella typhimurium (strain LT2 / SGSC1412 / ATCC 700720) OX=99287 GN=nadK PE=1 SV=1	8	1	1	292	32.6	6.46	0	nadK	P65774; Q8XFN1; stm:STM2683	1.049	0.911	0.948	1.183
Q8ZQ16	Ribosomal large subunit pseudouridine synthase C OS=Salmonella typhimurium (strain LT2 / SGSC1412 / ATCC 700720) OX=99287 GN=rluC PE=3 SV=1	2	1	1	319	35.9	9.82	14.77	rluC	Q8ZQ16; stm:STM1187	1.121	0.959	0.88	1.175
Q8ZRR0	3-methyl-2-oxobutanoate hydroxymethyltransferase OS=Salmonella typhimurium (strain LT2 / SGSC1412 / ATCC 700720) OX=99287 GN=panB PE=3 SV=1	5	1	1	263	28.1	5.59	0	panB	Q8ZRR0; stm:STM0182
P58480	Chaperone protein HtpG OS=Salmonella typhimurium (strain LT2 / SGSC1412 / ATCC 700720) OX=99287 GN=htpG PE=3 SV=1	4	1	1	624	71.4	5.31	0	htpG	P58480; stm:STM0487	1.949	3.351	1.882	4.709
Q7CR62	Proline--tRNA ligase OS=Salmonella typhimurium (strain LT2 / SGSC1412 / ATCC 700720) OX=99287 GN=proS PE=3 SV=1	3	1	1	572	63.5	5.31	2.01	proS	Q7CR62; stm:STM0242	1.085	0.916	0.964	0.991
P65792	Glutamate 5-kinase OS=Salmonella typhimurium (strain LT2 / SGSC1412 / ATCC 700720) OX=99287 GN=proB PE=3 SV=1	5	1	1	367	39.1	6.92	0	proB	P65792; Q8XF21; stm:STM0321	1.015	1.037	0.907	1.007
P15888	Oxygen-insensitive NAD(P)H nitroreductase OS=Salmonella typhimurium (strain LT2 / SGSC1412 / ATCC 700720) OX=99287 GN=nfsB PE=1 SV=1	18	1	1	217	23.9	5.64	0	nfsB	P15888; stm:STM0578	1.078	1.193	1.277	1.162
Q9ZF31	Translation initiation factor IF-2 OS=Salmonella typhimurium (strain LT2 / SGSC1412 / ATCC 700720) OX=99287 GN=infB PE=3 SV=2	2	1	1	892	97.3	6.21	0	infB	Q9RIL8; Q9ZF31; stm:STM3286	2.416	0.36	2.08	1.128
P63905	dCTP deaminase OS=Salmonella typhimurium (strain LT2 / SGSC1412 / ATCC 700720) OX=99287 GN=dcd PE=3 SV=1	3	1	1	193	21.2	6.21	0	dcd	P63905; Q8XFF8; stm:STM2121	1.029	0.958	0.971	1.379
P67557	Glucans biosynthesis protein G OS=Salmonella typhimurium (strain LT2 / SGSC1412 / ATCC 700720) OX=99287 GN=mdoG PE=3 SV=1	1	1	1	511	57.8	8.38	2.06	mdoG	P67557; Q8XFF6; stm:STM1150
Q8ZNV7	Zinc import ATP-binding protein ZnuC OS=Salmonella typhimurium (strain LT2 / SGSC1412 / ATCC 700720) OX=99287 GN=znuC PE=2 SV=2	3	1	1	251	27.6	8.75	0	znuC	Q8ZNV7; stm:STM1892	0.921	1.136	0.977	1.014
Q8ZKZ8	Chaperone protein TorD OS=Salmonella typhimurium (strain LT2 / SGSC1412 / ATCC 700720) OX=99287 GN=torD PE=3 SV=1	9	1	1	210	23.8	4.97	0	torD	Q8ZKZ8; stm:STM3821	1.208	0.896	1.033	1.035
P0A1V0	Uncharacterized protein YtgA OS=Salmonella typhimurium (strain LT2 / SGSC1412 / ATCC 700720) OX=99287 GN=ytgA PE=4 SV=1	8	1	1	162	17.8	7.05	2.14	ytgA	P0A1V0; Q08020; stm:STM4472	1.025	0.974	0.857	1.122
Q8ZN89	DNA ligase OS=Salmonella typhimurium (strain LT2 / SGSC1412 / ATCC 700720) OX=99287 GN=ligA PE=3 SV=1	3	1	1	671	73.4	5.74	0	ligA	Q8ZN89; stm:STM2427	1.148	1.115	0.865	1.024
P37416	Bifunctional ligase/repressor BirA OS=Salmonella typhimurium (strain LT2 / SGSC1412 / ATCC 700720) OX=99287 GN=birA PE=3 SV=2	3	1	1	320	35.4	6.42	44.67	birA	P37416; Q9L9K4; stm:STM4138	1.156	1.355	2.279	1.477
P0A2G7	Uncharacterized protein YciH OS=Salmonella typhimurium (strain LT2 / SGSC1412 / ATCC 700720) OX=99287 GN=yciH PE=3 SV=1	6	1	1	108	11.5	9.6	2.15	yciH	P0A2G7; P20770; stm:STM1706
P29768	Sialidase OS=Salmonella typhimurium (strain LT2 / SGSC1412 / ATCC 700720) OX=99287 GN=nanH PE=1 SV=4	3	1	1	382	42	8.31	18.57	nanH	P29768	0.952	0.884	0.839	0.932
Q8ZNG4	Anaerobic glycerol-3-phosphate dehydrogenase subunit B OS=Salmonella typhimurium (strain LT2 / SGSC1412 / ATCC 700720) OX=99287 GN=glpB PE=3 SV=1	2	1	1	419	45.6	5.94	54.82	glpB	Q8ZNG4; stm:STM2285	1.067	1.021	0.983	1.077
P65889	Phosphoribosylaminoimidazole-succinocarboxamide synthase OS=Salmonella typhimurium (strain LT2 / SGSC1412 / ATCC 700720) OX=99287 GN=purC PE=3 SV=1	5	1	1	237	26.9	5.34	0	purC	P65889; Q8XF69; stm:STM2487	1.002	1.058	1.047	1.089
Q8ZP51	Ribosomal large subunit pseudouridine synthase B OS=Salmonella typhimurium (strain LT2 / SGSC1412 / ATCC 700720) OX=99287 GN=rluB PE=3 SV=1	2	1	1	291	32.6	10.02	36.59	rluB	Q8ZP51; stm:STM1719	0.937	0.962	0.88	0.994
Q8ZRN9	Lipid-A-disaccharide synthase OS=Salmonella typhimurium (strain LT2 / SGSC1412 / ATCC 700720) OX=99287 GN=lpxB PE=3 SV=1	4	1	1	382	42.4	7.97	0	lpxB	Q8ZRN9; stm:STM0229
Q8ZPN4	Uncharacterized transporter YdhK OS=Salmonella typhimurium (strain LT2 / SGSC1412 / ATCC 700720) OX=99287 GN=ydhK PE=3 SV=1	4	1	1	679	76.4	9.06	0	ydhK	Q8ZPN4; stm:STM1441	0.64	0.64	0.978	1.068
Q8ZLD6	Dipeptide and tripeptide permease B OS=Salmonella typhimurium (strain LT2 / SGSC1412 / ATCC 700720) OX=99287 GN=dtpB PE=3 SV=1	2	1	1	489	53.6	8.94	5.74	dtpB	Q8ZLD6; stm:STM3592
P0A2T8	Fumarate and nitrate reduction regulatory protein OS=Salmonella typhimurium (strain LT2 / SGSC1412 / ATCC 700720) OX=99287 GN=fnr PE=3 SV=1	3	1	1	250	27.9	8.09	88.52	fnr	P0A2T8; P37428; P58996; stm:STM1660	1.105	1.13	1.033	1.211
Q8ZQD5	DNA translocase FtsK OS=Salmonella typhimurium (strain LT2 / SGSC1412 / ATCC 700720) OX=99287 GN=ftsK PE=3 SV=1	1	1	1	1351	148.2	5.03	5.18	ftsK	Q8ZQD5; stm:STM0960	0.971	1.044	1.006	1.052
Q8ZR29	Proofreading thioesterase EntH OS=Salmonella typhimurium (strain LT2 / SGSC1412 / ATCC 700720) OX=99287 GN=entH PE=3 SV=1	4	1	1	137	14.9	7.14	5.24	entH	Q8ZR29; stm:STM0599	1.069	1.058	0.941	1.173
Q56026	Cell invasion protein SipD OS=Salmonella typhimurium (strain LT2 / SGSC1412 / ATCC 700720) OX=99287 GN=sipD PE=1 SV=1	4	1	1	343	37.1	5.15	0	sipD	Q56026; Q56033; Q7CPX2; stm:STM2883	1.128	1.083	1.012	1.15
P0A1Z0	Inducible lysine decarboxylase OS=Salmonella typhimurium (strain LT2 / SGSC1412 / ATCC 700720) OX=99287 GN=cadA PE=3 SV=1	3	1	1	714	81.2	6.44	0	cadA	P0A1Z0; Q60002; stm:STM2559	0.987	1.097	0.902	1.33
P25081	Mannose-6-phosphate isomerase OS=Salmonella typhimurium (strain LT2 / SGSC1412 / ATCC 700720) OX=99287 GN=manA PE=1 SV=2	2	1	1	391	42.6	5.69	13.48	manA	P25081; stm:STM1467	1.003	0.904	0.882	1.079
P40810	Dihydroxy-acid dehydratase OS=Salmonella typhimurium (strain LT2 / SGSC1412 / ATCC 700720) OX=99287 GN=ilvD PE=3 SV=2	1	1	1	616	65.7	6.16	2.27	ilvD	P40810; Q9L6S9; stm:STM3904
Q8ZLH5	Rhomboid protease GlpG OS=Salmonella typhimurium (strain LT2 / SGSC1412 / ATCC 700720) OX=99287 GN=glpG PE=3 SV=1	3	1	1	276	31.4	9.42	2.21	glpG	Q8ZLH5; stm:STM3524	1.038	1.097	0.979	1.08
Q8ZLI3	HTH-type transcriptional regulator MalT OS=Salmonella typhimurium (strain LT2 / SGSC1412 / ATCC 700720) OX=99287 GN=malT PE=3 SV=1	2	1	1	901	102.9	6.7	0	malT	Q8ZLI3; stm:STM3515	1.17	1.059	1.014	1.284
P60317	RNA chaperone ProQ OS=Salmonella typhimurium (strain LT2 / SGSC1412 / ATCC 700720) OX=99287 GN=proQ PE=3 SV=1	3	1	1	228	25.4	9.67	0	proQ	P60317; Q8XEP8; stm:STM1846	1.166	1.034	1.047	1.19
Q8ZMX2	Peptidyl-lysine N-acetyltransferase Pat OS=Salmonella typhimurium (strain LT2 / SGSC1412 / ATCC 700720) OX=99287 GN=pat PE=1 SV=1	1	1	1	886	97.7	6.38	0	pat	Q8ZMX2; stm:STM2651	0.995	1.192	0.771	1.698
O68901	Superoxide dismutase [Cu-Zn] 2 OS=Salmonella typhimurium (strain LT2 / SGSC1412 / ATCC 700720) OX=99287 GN=sodC PE=3 SV=1	16	1	1	173	17.7	6.52	0	sodC	O68901; stm:STM1440
Q8ZNF4	Lipopolysaccharide core heptose(II)-phosphate phosphatase OS=Salmonella typhimurium (strain LT2 / SGSC1412 / ATCC 700720) OX=99287 GN=ais PE=2 SV=1	3	1	1	201	22	9.63	0	ais	Q8ZNF4; stm:STM2296	1.271	1.534	1.656	1.57
